# Supplementary material for: Multi-omic insight into the molecular networks of mitochondrial dysfunction in the pathogenesis of inflammatory bowel disease
Source: eBioMedicine. 2023 Dec 16;99:104934. doi: 10.1016/j.ebiom.2023.104934 (PMC10765009; doi:10.1016/j.ebiom.2023.104934)
Supplement: Supplementary materials [file mmc1.xlsx]

## Sheet: Index
	Table S1. Information of included studies and consortia
	Table S2. Summary data-level Mendelian randomization analysis for association between mitochondrial gene methylations and Inflammatory bowel disease in discovery stage
	Table S3. Summary data-level Mendelian randomization analysis for association between mitochondrial gene methylations and Inflammatory bowel disease in replicated stage
	Table S4. Summary data-level Mendelian randomization analysis for association between mitochondrial gene methylations and Crohn's disease in discovery stage
	Table S5. Summary data-level Mendelian randomization analysis for association between mitochondrial gene methylations and Crohn's disease in replicated stage
	Table S6. Summary data-level Mendelian randomization analysis for association between mitochondrial gene methylations and ulcerative colitis in discovery stage
	Table S7. Summary data-level Mendelian randomization analysis for association between mitochondrial gene methylations and ulcerative colitis in replicated stage
	Table S8. Summary data-level Mendelian randomization analysis for association between mitochondrial gene expression and Inflammatory bowel disease in discovery stage
	Table S9. Summary data-level Mendelian randomization analysis for association between mitochondrial gene expression and Inflammatory bowel disease in replicated stage
	Table S10. Summary data-level Mendelian randomization analysis for association between mitochondrial gene expression and Crohn's disease in discovery stage
	Table S11. Summary data-level Mendelian randomization analysis for association between mitochondrial gene expression and Crohn's disease in replicated stage
	Table S12. Summary data-level Mendelian randomization analysis for association between mitochondrial gene expression and ulcerative colitis in discovery stage
	Table S13. Summary data-level Mendelian randomization analysis for association between mitochondrial gene expression and ulcerative colitis in replicated stage
	Table S14. Summary data-level Mendelian randomization analysis for association between mitochondrial gene encoded protein and inflammatory bowel disease
	Table S15. Summary data-level Mendelian randomization analysis for association between mitochondrial gene encoded protein and Crohn's disease
	Table S16. Summary data-level Mendelian randomization analysis for association between mitochondrial gene encoded protein and ulcerative colitis
	Table S17. Associations of genetically predicted methylation, expression, and protein of candidate gene with IBD and its subtype in the UK Biobank and the FinnGen study.
	Table S18. Association between methylation and expression, expression and protein abundance of mitochondrial-related genes
	Table S19. Association of tissue-specific gene expression with Inflammatory bowel disease and ulcerative colitis

## Sheet: Table S1
	Table S1. Information of included studies and consortia
	Exposure/Outcome	Consortium/First author	Participants	Pubmed ID/Web source
	mQTL	McRae et al.	1,980 European individuals	30514905
	eQTL	eQTLGen Consortium	31,684 individuals (majority of samples were of European ancestry)	https://www.eqtlgen.org/cis-eqtls.html
	Tissue-specific eQTL	The Genotype-Tissue Expression project	838 individuals (85.5% were European)	https://gtexportal.org/home/datasets
	pQTL	Ferkingstad et al.	35,559 Icelanders	34857953
	Inflammatory bowel diesease	The International Inflammatory Bowel Disease Genetics Consortium (IIBDGC)	12,882 European-ancestry cases and 21,770 European-ancestry controls	https://www.ibdgenetics.org/
		The UK Biobank study	4,528 European-ancestry cases and 334,783 European-ancestry controls	https://www.leelabsg.org/resources
		The FinnGen study	6,765 European-ancestry cases and 327,263 European-ancestry controls	https://www.finngen.fi/fi
	Crohn's disease	The International Inflammatory Bowel Disease Genetics Consortium (IIBDGC)	5,956 European-ancestry cases and 14,927 European-ancestry controls	https://www.ibdgenetics.org/
		The UK Biobank study	1,743 European-ancestry cases and 334,783European-ancestry controls	https://www.leelabsg.org/resources
		The FinnGen study	1,484 European-ancestry cases and 340,875 European-ancestry controls	https://www.finngen.fi/fi
	Ulcerative colitis	The International Inflammatory Bowel Disease Genetics Consortium (IIBDGC)	6,968 European-ancestry cases and 20,464 European-ancestry controls	https://www.ibdgenetics.org/
		The UK Biobank study	3,195 European-ancestry cases and 334,783 European-ancestry controls	https://www.leelabsg.org/resources
		The FinnGen study	4,460 European-ancestry cases and 337,399 European-ancestry controls	https://www.finngen.fi/fi
	QTL, quantitative trait loci

## Sheet: Table S2
	Table S2. Summary data-level Mendelian randomization analysis for association between mitochondrial gene methylations and Inflammatory bowel disease in discovery stage*
	probeID	Gene	Beta	SE	OR (95% CI)	P value	P value after FDR adjustment	P value (HEIDI test)	Number of SNPs used in HEIDI test
	cg11742688	ABCB10	0.0511964	0.0174243	1.05 (1.02, 1.09)	0.00330114	0.829573	0.121294	20
	cg00355656	ABCB10	0.0625082	0.0213284	1.06 (1.02, 1.11)	0.00338149	0.822734	0.121294	20
	cg04975458	ABCB10	0.0689253	0.0258672	1.07 (1.02, 1.13)	0.00770836	0.493234	0.204716	20
	cg05467918	ACADM	0.10719	0.0363101	1.11 (1.04, 1.20)	0.00315636	0.916915	0.119423	20
	cg24079790	ACAT1	-0.261801	0.109027	0.77 (0.62, 0.95)	0.0163395	0.546238	0.280309	3
	cg03214052	ACOT11	-0.219389	0.10397	0.80 (0.65, 0.98)	0.0348494	0.436705	0.427796	6
	cg25165880	ACOT7	-0.284952	0.0827724	0.75 (0.64, 0.88)	0.000576157	0.192993	0.037008	20
	cg10967178	ACOT7	-0.341114	0.10372	0.71 (0.58, 0.87)	0.00100616	0.498881	0.0524344	20
	cg09273516	ACOT7	-0.326243	0.112062	0.72 (0.58, 0.90)	0.00359957	0.780235	0.124275	20
	cg09264377	ACP6	-0.185525	0.0777812	0.83 (0.71, 0.97)	0.0170694	0.9886	0.288874	16
	cg00372249	ACSL1	-0.0874427	0.0301601	0.92 (0.86, 0.97)	0.00374012	0.186053	0.127534	20
	cg20823481	ACSL1	-0.140109	0.0492165	0.87 (0.79, 0.96)	0.00441616	0.863395	0.141041	13
	cg24721647	ACSL1	-0.248439	0.092681	0.78 (0.65, 0.94)	0.00734951	0.640969	0.200112	5
	cg02257405	ACSL6	0.416116	0.114812	1.52 (1.21, 1.90)	0.000289726	0.0572478	0.0216276	18
	cg17381426	ADCK2	0.0900519	0.0387825	1.09 (1.01, 1.18)	0.0202343	0.987545	0.31754	20
	cg23214464	ADCK2	0.0319586	0.0147005	1.03 (1.00, 1.06)	0.0297065	0.896595	0.395349	20
	cg10790979	ADCK2	-0.115386	0.0583527	0.89 (0.79, 1.00)	0.0479984	0.998309	0.482079	13
	cg11530289	ADHFE1	0.181131	0.0707007	1.20 (1.04, 1.38)	0.0104087	0.304278	0.221119	20
	cg20171999	ADHFE1	0.17575	0.0728687	1.19 (1.03, 1.38)	0.0158712	0.538316	0.279618	15
	cg26891873	AGK	-0.109533	0.0482536	0.90 (0.82, 0.99)	0.0232106	0.998734	0.335123	15
	cg00516582	AGXT2	-0.0528075	0.0242988	0.95 (0.90, 0.99)	0.029761	0.0196828	0.395349	20
	cg05156805	AIFM3	0.11719	0.0566737	1.12 (1.01, 1.26)	0.0386589	0.272114	0.447729	4
	cg13241645	ALAS1	0.17851	0.0762295	1.20 (1.03, 1.39)	0.0191936	0.175604	0.310016	15
	cg15698299	ALAS1	0.11133	0.0488204	1.12 (1.02, 1.23)	0.022584	0.382067	0.335123	20
	cg04107003	ATAD3B	0.17832	0.0783742	1.20 (1.03, 1.39)	0.0228914	0.4127	0.335123	20
	cg15688683	ATAD3B	-0.123782	0.055566	0.88 (0.79, 0.99)	0.025903	0.0560558	0.359517	20
	cg14094639	AURKAIP1	-0.272216	0.0911377	0.76 (0.64, 0.91)	0.00281853	0.236571	0.116191	20
	cg14992101	AURKAIP1	-0.253237	0.095018	0.78 (0.64, 0.94)	0.00769545	0.268126	0.204716	11
	cg19871494	AURKAIP1	-0.31241	0.119741	0.73 (0.58, 0.93)	0.00907909	0.967576	0.219969	7
	cg20259814	BCL2L10	-0.293301	0.113817	0.75 (0.60, 0.93)	0.00996746	0.121649	0.221119	7
	cg04519487	BCL2L10	0.159104	0.070001	1.17 (1.02, 1.34)	0.0230331	0.239068	0.335123	20
	cg14431573	BCL2L10	0.166848	0.0737359	1.18 (1.02, 1.37)	0.0236497	0.257445	0.335123	20
	cg21249771	BOK	-0.145341	0.0302291	0.86 (0.81, 0.92)	1.52469e-06	0.121304	0.000280746	20
	cg27088072	BOK	0.204192	0.0454515	1.23 (1.12, 1.34)	7.03867e-06	0.062324	0.000972041	20
	cg02747319	BOK	0.263168	0.0621233	1.30 (1.15, 1.47)	2.27309e-05	0.112117	0.00261595	20
	cg04255879	BOK	0.327104	0.0785597	1.39 (1.19, 1.62)	3.13051e-05	0.231788	0.00345859	11
	cg19797930	BOK	0.328756	0.0795712	1.39 (1.19, 1.62)	3.60265e-05	0.915563	0.00382712	11
	cg11274314	BOK	0.244827	0.0608171	1.28 (1.13, 1.44)	5.68256e-05	0.0510266	0.00560544	20
	cg21421171	C8orf82	0.116648	0.0453171	1.12 (1.03, 1.23)	0.0100516	0.210078	0.221119	20
	cg02887652	C8orf82	-0.120899	0.0469959	0.89 (0.81, 0.97)	0.0100954	0.150812	0.221119	20
	cg22382021	C8orf82	0.127915	0.0498922	1.14 (1.03, 1.25)	0.0103523	0.314991	0.221119	20
	cg07549120	C8orf82	-0.180304	0.0721638	0.84 (0.72, 0.96)	0.0124709	0.194892	0.243988	20
	cg25667997	C8orf82	-0.197997	0.0798614	0.82 (0.70, 0.96)	0.0131657	0.205718	0.245701	20
	cg26259926	C8orf82	0.168139	0.0721876	1.18 (1.03, 1.36)	0.019849	0.391905	0.315074	20
	cg13514324	C8orf82	0.115064	0.0529037	1.12 (1.01, 1.24)	0.029633	0.659172	0.395349	20
	cg19918623	CHCHD3	-0.19942	0.0962949	0.82 (0.68, 0.99)	0.0383653	0.293163	0.447729	14
	cg07682663	CHCHD5	-0.0578184	0.0286528	0.94 (0.89, 1.00)	0.0436019	0.134524	0.472802	20
	cg00499289	CHCHD5	-0.0700147	0.0348064	0.93 (0.87, 1.00)	0.0442677	0.163086	0.475749	20
	cg14176132	CHCHD5	-0.0799094	0.0398326	0.92 (0.85, 1.00)	0.0448425	0.140873	0.476368	20
	cg16915659	CISD1	0.248517	0.0647524	1.28 (1.13, 1.46)	0.000124065	0.132519	0.0110537	20
	cg00871019	CISD1	-0.401319	0.126797	0.67 (0.52, 0.86)	0.0015505	0.0334327	0.0738357	15
	cg05330754	COX7B2	-0.104705	0.0500446	0.90 (0.82, 0.99)	0.0364174	0.503066	0.437325	20
	cg12196570	COX8C	-0.0364131	0.0160868	0.96 (0.93, 1.00)	0.0236024	0.0781067	0.335123	20
	cg21723184	CPT1C	0.12314	0.0594118	1.13 (1.01, 1.27)	0.0382039	0.15828	0.447729	20
	cg04406620	CYB5B	-0.158032	0.0700386	0.85 (0.74, 0.98)	0.0240487	0.041303	0.337171	9
	cg03979788	D2HGDH	-0.274837	0.0671443	0.76 (0.67, 0.87)	4.25395e-05	0.124751	0.00435163	19
	cg03268942	DGUOK	-0.06388	0.0316905	0.94 (0.88, 1.00)	0.0438266	0.57772	0.472848	19
	cg16579770	DHODH	-0.165094	0.0642728	0.85 (0.75, 0.96)	0.01021	0.335111	0.221119	20
	cg17593404	DLD	0.297184	0.0551026	1.35 (1.21, 1.50)	6.91824e-08	0.0232531	1.91082e-05	20
	cg10857774	DMPK	-0.121692	0.034957	0.89 (0.83, 0.95)	0.000499209	0.39003	0.0344704	20
	cg04779161	DMPK	-0.195449	0.056712	0.82 (0.74, 0.92)	0.000568238	0.108363	0.037008	20
	cg14061069	DMPK	-0.0411598	0.0138993	0.96 (0.93, 0.99)	0.00306353	0.0367673	0.11752	20
	cg20908204	DMPK	-0.0796418	0.0271463	0.92 (0.88, 0.97)	0.00334838	0.137237	0.121294	20
	cg21904251	DMPK	0.0733911	0.0251151	1.08 (1.02, 1.13)	0.00347579	0.0520534	0.123078	20
	cg11101109	DMPK	-0.10019	0.0343436	0.90 (0.85, 0.97)	0.00353112	0.13402	0.123455	20
	cg18861015	DMPK	-0.119463	0.0417624	0.89 (0.82, 0.96)	0.0042292	0.0603018	0.13906	20
	cg01098959	DMPK	0.0990945	0.0347677	1.10 (1.03, 1.18)	0.00436934	0.0801978	0.141041	20
	cg02376097	DMPK	-0.112259	0.0401151	0.89 (0.83, 0.97)	0.00513529	0.0207283	0.154512	20
	cg18504989	DMPK	-0.171364	0.0612516	0.84 (0.75, 0.95)	0.00514666	0.134677	0.154512	16
	cg20624886	DMPK	-0.194214	0.0774603	0.82 (0.71, 0.96)	0.0121668	0.0269432	0.243263	9
	cg24118715	DNA2	-0.0675348	0.0291251	0.93 (0.88, 0.99)	0.0204066	0.16151	0.318436	20
	cg25000555	DNA2	-0.17695	0.0782742	0.84 (0.72, 0.98)	0.0237814	0.349847	0.335123	12
	cg06032048	DNA2	-0.0797199	0.0363363	0.92 (0.86, 0.99)	0.0282392	0.413102	0.389984	20
	cg13484341	DNA2	-0.0838154	0.038264	0.92 (0.85, 0.99)	0.0284916	0.166358	0.390083	20
	cg04369964	DNAJC4	0.302167	0.0904454	1.35 (1.13, 1.62)	0.000835147	0.349636	0.0461335	16
	cg00853853	DNLZ	-0.523348	0.0925917	0.59 (0.49, 0.71)	1.58398e-08	0.0426159	6.24992e-06	20
	cg13652841	DNLZ	0.551134	0.10453	1.74 (1.41, 2.13)	1.34572e-07	0.0697606	3.37897e-05	20
	cg12603531	DNLZ	-0.556831	0.12292	0.57 (0.45, 0.73)	5.89786e-06	0.143098	0.00086101	4
	cg01108112	DNLZ	-0.341335	0.101707	0.71 (0.58, 0.87)	0.000790638	0.0943458	0.0461335	10
	cg04060561	ECHDC1	0.0646944	0.0307191	1.07 (1.00, 1.13)	0.0352044	0.956447	0.428346	20
	cg04064050	ECHDC1	0.0833896	0.0418717	1.09 (1.00, 1.18)	0.0464203	0.78695	0.478828	20
	cg02170785	EXD2	-0.16821	0.0591271	0.85 (0.75, 0.95)	0.00444263	0.659868	0.141041	20
	cg19290902	FBXL4	0.169046	0.0786384	1.18 (1.02, 1.38)	0.031582	0.800006	0.406938	17
	cg03306368	FBXL4	0.157017	0.0784076	1.17 (1.00, 1.36)	0.0452227	0.0696884	0.476737	5
	cg19802458	FIS1	-0.182003	0.0804931	0.83 (0.71, 0.98)	0.0237529	0.641803	0.335123	5
	cg00377653	GLS2	-0.0686288	0.0320125	0.93 (0.88, 0.99)	0.0320477	0.799052	0.407907	20
	cg10306450	GLS2	0.194822	0.0947465	1.22 (1.01, 1.46)	0.0397585	0.365071	0.453772	4
	cg04841806	GLYAT	-0.114073	0.0573566	0.89 (0.80, 1.00)	0.0467181	0.28386	0.478828	11
	cg25040937	GPAM	-0.112283	0.0496551	0.89 (0.81, 0.99)	0.023743	0.838175	0.335123	20
	cg07274523	GPX1	-0.234781	0.0280448	0.79 (0.75, 0.84)	5.68213e-17	0.0239652	1.5694e-13	20
	cg24011261	GPX1	-0.673054	0.121636	0.51 (0.40, 0.65)	3.14169e-08	0.284036	1.08467e-05	11
	cg18642234	GPX1	-0.404236	0.0744039	0.67 (0.58, 0.77)	5.54137e-08	0.0148695	1.70059e-05	20
	cg05055782	GPX1	-0.575674	0.122284	0.56 (0.44, 0.71)	2.50526e-06	0.0229034	0.00043247	10
	cg05551922	GPX1	-0.600226	0.134176	0.55 (0.42, 0.71)	7.69801e-06	0.0432601	0.00101247	7
	cg06697600	GRPEL1	-0.0845275	0.028193	0.92 (0.87, 0.97)	0.00271606	0.30402	0.114762	20
	cg25660036	GRPEL1	-0.119183	0.0402294	0.89 (0.82, 0.96)	0.00305069	0.639056	0.11752	20
	cg02503808	GRPEL1	0.0946741	0.0351263	1.10 (1.03, 1.18)	0.00703363	0.222787	0.196231	20
	cg09948192	GRPEL1	0.146284	0.0561738	1.16 (1.04, 1.29)	0.00921092	0.202957	0.221119	20
	cg03847636	GRPEL1	-0.255447	0.100364	0.77 (0.64, 0.94)	0.010921	0.955431	0.223436	10
	cg08523029	HINT1	0.0683258	0.0223787	1.07 (1.02, 1.12)	0.00226438	0.382196	0.104237	20
	cg26781150	HPDL	0.245486	0.102154	1.28 (1.05, 1.56)	0.0162567	0.0938063	0.280309	5
	cg24426391	HTATIP2	0.0304029	0.0130013	1.03 (1.00, 1.06)	0.0193638	0.719419	0.310947	20
	cg01397325	HTATIP2	0.0432133	0.0209292	1.04 (1.00, 1.09)	0.0389483	0.880246	0.447729	20
	cg02900213	HTATIP2	0.0697626	0.0339807	1.07 (1.00, 1.15)	0.0400722	0.803465	0.455471	20
	cg20801751	IBA57	-0.0362874	0.0175855	0.96 (0.93, 1.00)	0.0390669	0.626667	0.447729	20
	cg23359895	IDI1	-0.174135	0.0690921	0.84 (0.73, 0.96)	0.0117243	0.218503	0.236369	20
	cg10189774	LAP3	-0.187087	0.0866935	0.83 (0.70, 0.98)	0.030926	0.778966	0.404823	16
	cg00598235	LAP3	-0.0934222	0.0460755	0.91 (0.83, 1.00)	0.0426022	0.415661	0.470669	20
	cg16339924	LAP3	-0.124564	0.061994	0.88 (0.78, 1.00)	0.0445058	0.285925	0.476368	20
	cg01506891	LETM2	0.260972	0.105876	1.30 (1.05, 1.60)	0.0137054	0.224928	0.252362	7
	cg12315997	LIAS	-0.211524	0.0737682	0.81 (0.70, 0.94)	0.00413835	0.410292	0.137712	17
	cg07027075	LIAS	-0.121041	0.045051	0.89 (0.81, 0.97)	0.00721487	0.0820195	0.199275	20
	cg19373347	LYPLAL1	0.0270769	0.0135445	1.03 (1.00, 1.06)	0.0455968	0.336688	0.478828	20
	cg24687543	MACROD1	-0.201998	0.0613846	0.82 (0.72, 0.92)	0.000999386	0.327014	0.0524344	20
	cg12259379	MCCD1	-0.0563543	0.0187134	0.95 (0.91, 0.98)	0.00260009	0.471837	0.113991	20
	cg02961109	MCL1	-0.355809	0.0941331	0.70 (0.58, 0.84)	0.000156924	0.426237	0.0131486	19
	cg17724175	MCL1	-0.0871947	0.0238049	0.92 (0.87, 0.96)	0.000249385	0.0779144	0.0191334	20
	cg18016565	MCL1	-0.252538	0.0755834	0.78 (0.67, 0.90)	0.000834235	0.417088	0.0461335	20
	cg13175981	MCL1	0.085152	0.0394457	1.09 (1.01, 1.18)	0.0308723	0.0214242	0.404823	20
	cg22717235	MCL1	-0.0250975	0.0124196	0.98 (0.95, 1.00)	0.0432999	0.0230404	0.472705	20
	cg26942532	MDH2	-0.064107	0.0325344	0.94 (0.88, 1.00)	0.0487883	0.0953045	0.488236	20
	cg06777274	ME2	0.242	0.0755422	1.27 (1.10, 1.48)	0.00135765	0.314886	0.0681788	18
	cg26727372	ME2	0.156731	0.0593252	1.17 (1.04, 1.31)	0.00824436	0.0775423	0.207008	20
	cg18184769	MFN2	0.151983	0.0610314	1.16 (1.03, 1.31)	0.0127657	0.987419	0.244853	20
	cg09820729	MFN2	0.204926	0.0848761	1.23 (1.04, 1.45)	0.0157604	0.943842	0.279618	17
	cg03593358	MFN2	0.174538	0.0747482	1.19 (1.03, 1.38)	0.019543	0.967797	0.312011	20
	cg05523254	MFN2	-0.210292	0.0975493	0.81 (0.67, 0.98)	0.0311035	0.90326	0.405226	6
	cg00739973	MLYCD	0.160798	0.0734715	1.17 (1.02, 1.36)	0.0286277	0.953689	0.390083	16
	cg01263222	MLYCD	-0.0722123	0.0362684	0.93 (0.87, 1.00)	0.0464753	0.0929452	0.478828	20
	cg01145583	MRPL18	0.060911	0.0291517	1.06 (1.00, 1.13)	0.036667	0.115121	0.437472	20
	cg16489826	MRPL18	0.0880812	0.0424119	1.09 (1.00, 1.19)	0.0378197	0.430372	0.446402	20
	cg27295412	MRPL20	0.269577	0.102339	1.31 (1.07, 1.60)	0.00843452	0.155942	0.209875	9
	cg27291235	MRPL34	-0.134725	0.0651341	0.87 (0.77, 0.99)	0.0385996	0.162722	0.447729	18
	cg22574202	MRPL36	0.149105	0.0728719	1.16 (1.01, 1.34)	0.0407442	0.0853133	0.457461	13
	cg19416947	MRPL36	0.149317	0.0737684	1.16 (1.00, 1.34)	0.042956	0.264233	0.472517	9
	cg20775316	MRPL37	0.038936	0.0130834	1.04 (1.01, 1.07)	0.00292048	0.857176	0.11752	20
	cg05461140	MRPL37	-0.144815	0.0512925	0.87 (0.78, 0.96)	0.00475306	0.395214	0.147994	13
	cg22861286	MRPL37	-0.190216	0.0875803	0.83 (0.70, 0.98)	0.0298633	0.133001	0.395349	10
	cg19033780	MRPL48	-0.0597221	0.0242068	0.94 (0.90, 0.99)	0.0136189	0.709192	0.252362	20
	cg12582028	MRPL9	0.106345	0.0332559	1.11 (1.04, 1.19)	0.00138494	0.186601	0.0682948	20
	cg24153003	MRPL9	0.110252	0.0345323	1.12 (1.04, 1.19)	0.00140941	0.263703	0.0682948	20
	cg01608635	MRPS11	-0.112897	0.0442878	0.89 (0.82, 0.97)	0.0107978	0.222735	0.222564	20
	cg13944870	MRPS15	0.122987	0.0625521	1.13 (1.00, 1.28)	0.04928	0.820381	0.491376	20
	cg07843065	MRPS21	-0.20859	0.0797767	0.81 (0.69, 0.95)	0.0089312	0.276546	0.219969	20
	cg05828992	MRPS33	0.0990852	0.0435668	1.10 (1.01, 1.20)	0.0229462	0.734561	0.335123	20
	cg17964305	MSRA	-0.236797	0.0910382	0.79 (0.66, 0.94)	0.0092931	0.144867	0.221119	20
	cg07355157	MSRB2	-0.0668383	0.0232199	0.94 (0.89, 0.98)	0.00399588	0.786454	0.134593	20
	cg07834396	MSRB2	-0.132516	0.0470744	0.88 (0.80, 0.96)	0.00487725	0.678994	0.149677	20
	cg14571669	MSRB3	0.0644265	0.0270852	1.07 (1.01, 1.12)	0.0173757	0.996163	0.290781	4
	cg21628000	MTFR1	-0.227544	0.0890913	0.80 (0.67, 0.95)	0.0106477	0.124271	0.221119	19
	cg11307540	MTFR1	-0.0688875	0.027527	0.93 (0.88, 0.99)	0.0123305	0.0282327	0.243263	20
	cg01557330	MTHFD1L	0.198227	0.0989464	1.22 (1.00, 1.48)	0.045137	0.665907	0.476737	19
	cg03560416	MTIF3	0.0663439	0.0325063	1.07 (1.00, 1.14)	0.0412553	0.852322	0.460476	20
	cg18705301	NDUFAF1	0.0387137	0.0137173	1.04 (1.01, 1.07)	0.00476882	0.185445	0.147994	20
	cg13897914	NDUFAF1	-0.141761	0.05433	0.87 (0.78, 0.97)	0.00907397	0.328715	0.219969	20
	cg08545169	NDUFS2	0.072142	0.0265197	1.07 (1.02, 1.13)	0.00652189	0.136063	0.18764	20
	cg11801851	NDUFS2	-0.138006	0.0521323	0.87 (0.79, 0.96)	0.00811534	0.259174	0.205638	13
	cg05377527	NDUFS3	0.0814001	0.03857	1.08 (1.01, 1.17)	0.0348197	0.344854	0.427796	20
	cg04403868	NDUFV3	0.148489	0.0692271	1.16 (1.01, 1.33)	0.0319563	0.607521	0.407907	20
	cg22710716	NT5DC2	0.027145	0.0126346	1.03 (1.00, 1.05)	0.0316769	0.39259	0.406938	20
	cg17372223	NT5DC2	-0.0390434	0.0183555	0.96 (0.93, 1.00)	0.0334147	0.369443	0.418392	20
	cg07507251	NT5DC2	-0.0409822	0.0192738	0.96 (0.92, 1.00)	0.0334774	0.808002	0.418392	20
	cg05564831	NT5DC2	-0.0481895	0.022694	0.95 (0.91, 1.00)	0.0337165	0.616757	0.419482	20
	cg02231066	NT5DC2	0.140896	0.0690651	1.15 (1.01, 1.32)	0.0413461	0.154787	0.460476	14
	cg21761922	OXNAD1	-0.220778	0.09331	0.80 (0.67, 0.96)	0.017978	0.512734	0.297337	8
	cg12172478	OXNAD1	0.0767711	0.036431	1.08 (1.01, 1.16)	0.0350913	0.403825	0.428346	20
	cg18444875	OXR1	-0.0842712	0.0327822	0.92 (0.86, 0.98)	0.0101511	0.581858	0.221119	20
	cg10385390	PARK7	0.304205	0.0826394	1.36 (1.15, 1.59)	0.000232222	0.126197	0.0183256	20
	cg11518359	PARK7	-0.416472	0.12238	0.66 (0.52, 0.84)	0.000666247	0.122599	0.0415379	14
	cg02584939	PARS2	0.0630004	0.0290012	1.07 (1.01, 1.13)	0.0298301	0.210082	0.395349	20
	cg09627520	PDHB	0.0660435	0.0281373	1.07 (1.01, 1.13)	0.0189156	0.915833	0.309141	20
	cg05887092	PGS1	0.0743832	0.0227403	1.08 (1.03, 1.13)	0.00107175	0.2157	0.0548183	20
	cg02836325	PGS1	0.135084	0.0447036	1.14 (1.05, 1.25)	0.00251298	0.227321	0.111949	20
	cg25818991	PGS1	0.0789258	0.0262533	1.08 (1.03, 1.14)	0.00264428	0.412156	0.114117	20
	cg02319466	PGS1	0.0708088	0.0238203	1.07 (1.02, 1.12)	0.00295265	0.454765	0.11752	20
	cg09980384	PGS1	0.241673	0.0887187	1.27 (1.07, 1.52)	0.00644887	0.357345	0.187492	9
	cg09580922	PGS1	0.115041	0.0448724	1.12 (1.03, 1.23)	0.0103555	0.242482	0.221119	20
	cg22669656	PGS1	-0.145622	0.0595122	0.86 (0.77, 0.97)	0.0144083	0.355544	0.263548	14
	cg16099282	PGS1	0.102414	0.0475716	1.11 (1.01, 1.22)	0.0313314	0.0701337	0.406279	18
	cg20026190	PGS1	0.0887568	0.0416988	1.09 (1.01, 1.19)	0.0332936	0.0140978	0.418392	20
	cg26114392	PLSCR3	0.105807	0.0437337	1.11 (1.02, 1.21)	0.0155486	0.959914	0.278865	20
	cg10651007	PLSCR3	0.114359	0.0474258	1.12 (1.02, 1.23)	0.0158943	0.965719	0.279618	17
	cg14316865	PMPCA	0.740749	0.163552	2.10 (1.52, 2.89)	5.92295e-06	0.300692	0.00086101	7
	cg18259342	PNKD	-0.0857395	0.018752	0.92 (0.88, 0.95)	4.82428e-06	0.0155277	0.000783803	20
	cg04880052	PNKD	-0.210141	0.0485021	0.81 (0.74, 0.89)	1.47342e-05	0.0783592	0.00184981	20
	cg22712983	PNKD	-0.175371	0.0449284	0.84 (0.77, 0.92)	9.48755e-05	0.0158666	0.00903607	20
	cg05991184	PNKD	0.3476	0.0901537	1.42 (1.19, 1.69)	0.000115427	0.219866	0.010627	20
	cg26786924	PNKD	-0.183485	0.0497829	0.83 (0.75, 0.92)	0.000228064	0.0749979	0.0183256	20
	cg17830140	POLRMT	0.0613601	0.02383	1.06 (1.01, 1.11)	0.0100267	0.42088	0.221119	16
	cg12111149	POLRMT	0.0731725	0.0284904	1.08 (1.02, 1.14)	0.0102194	0.736943	0.221119	12
	cg02707162	POLRMT	-0.0876901	0.0342732	0.92 (0.86, 0.98)	0.0105105	0.43447	0.221119	16
	cg21661344	POLRMT	-0.0927232	0.0362972	0.91 (0.85, 0.98)	0.0106324	0.765622	0.221119	15
	cg19463518	POLRMT	0.113209	0.0571846	1.12 (1.00, 1.25)	0.0477349	0.694824	0.481182	15
	cg20073050	PPA2	0.175886	0.0851689	1.19 (1.01, 1.41)	0.0389096	0.220989	0.447729	20
	cg13375538	PRDX2	-0.0719883	0.03515	0.93 (0.87, 1.00)	0.0405566	0.210339	0.457214	20
	cg15976709	PRDX2	-0.154394	0.0761074	0.86 (0.74, 0.99)	0.0424957	0.670872	0.470669	11
	cg23467004	PRDX2	-0.110394	0.0545795	0.90 (0.80, 1.00)	0.0431116	0.238277	0.472517	20
	cg13618045	PRDX2	-0.187687	0.0941607	0.83 (0.69, 1.00)	0.0462324	0.467965	0.478828	12
	cg17589175	PRDX5	-0.158425	0.0659566	0.85 (0.75, 0.97)	0.0163076	0.0122594	0.280309	15
	cg14188676	REXO2	-0.318398	0.108053	0.73 (0.59, 0.90)	0.00321202	0.0128549	0.119887	4
	cg13623268	RFK	0.152222	0.0701096	1.16 (1.01, 1.34)	0.029916	0.635041	0.395349	9
	cg13595777	RFK	0.208703	0.0985699	1.23 (1.02, 1.49)	0.0342336	0.782213	0.424005	11
	cg14416726	RMND1	0.0349423	0.0174933	1.04 (1.00, 1.07)	0.0457743	0.752842	0.478828	20
	cg17179660	RMND1	0.0420505	0.0210737	1.04 (1.00, 1.09)	0.045999	0.735143	0.478828	20
	cg18121565	RMND1	0.131469	0.0663554	1.14 (1.00, 1.30)	0.0475596	0.832884	0.481182	17
	cg02564969	RMND1	-0.0922629	0.0470281	0.91 (0.83, 1.00)	0.049778	0.611747	0.494556	20
	cg12969734	SCO2	-0.0922711	0.0277982	0.91 (0.86, 0.96)	0.000902367	0.444907	0.0488694	20
	cg10416593	SCO2	-0.0685358	0.0266699	0.93 (0.89, 0.98)	0.0101763	0.101583	0.221119	20
	cg02776313	SCO2	-0.0676644	0.0263346	0.93 (0.89, 0.98)	0.0101873	0.0990984	0.221119	20
	cg24713529	SCO2	-0.141058	0.0565597	0.87 (0.78, 0.97)	0.0126323	0.0791199	0.243988	14
	cg13092901	SCO2	-0.0881254	0.039408	0.92 (0.85, 0.99)	0.0253366	0.0246921	0.353432	20
	cg23274030	SFXN4	0.15524	0.0574202	1.17 (1.04, 1.31)	0.00685987	0.902052	0.193336	20
	cg22215815	SHMT2	-0.102712	0.0370363	0.90 (0.84, 0.97)	0.00554937	0.106474	0.16481	20
	cg04193484	SHMT2	0.133254	0.0502752	1.14 (1.04, 1.26)	0.00803745	0.0757852	0.205638	20
	cg11505661	SHMT2	-0.124155	0.0499337	0.88 (0.80, 0.97)	0.0129047	0.0715962	0.245701	20
	cg09093210	SHMT2	-0.12929	0.0521454	0.88 (0.79, 0.97)	0.0131597	0.0784506	0.245701	19
	cg01682504	SHMT2	0.168784	0.0694205	1.18 (1.03, 1.36)	0.0150435	0.0567181	0.271569	18
	cg05835276	SHMT2	-0.187115	0.0777459	0.83 (0.71, 0.97)	0.016095	0.742316	0.280309	13
	cg26396455	SHMT2	-0.207865	0.0874656	0.81 (0.68, 0.96)	0.0174764	0.73629	0.290781	12
	cg04850731	SHMT2	-0.226836	0.0965946	0.80 (0.66, 0.96)	0.0188578	0.420902	0.309141	7
	cg05441768	SHMT2	-0.200309	0.0854818	0.82 (0.69, 0.97)	0.0191145	0.429351	0.310016	12
	cg20282913	SIRT3	-0.142593	0.0684555	0.87 (0.76, 0.99)	0.0372506	0.171294	0.441571	12
	cg22615255	SLC25A28	-0.208799	0.0697102	0.81 (0.71, 0.93)	0.00274231	0.951841	0.114762	11
	cg15007325	SLC25A28	0.139514	0.0520822	1.15 (1.04, 1.27)	0.00739009	0.0585605	0.200112	19
	cg26114100	SLC25A28	-0.141929	0.0552144	0.87 (0.78, 0.97)	0.0101551	0.187551	0.221119	11
	cg11736228	SLC25A28	-0.200156	0.0787756	0.82 (0.70, 0.96)	0.0110588	0.199962	0.224591	7
	cg05149213	SLC25A28	0.062902	0.0306715	1.06 (1.00, 1.13)	0.0402838	0.0630667	0.455999	20
	cg09058554	SLC25A33	-0.0757443	0.0382534	0.93 (0.86, 1.00)	0.047696	0.998761	0.481182	20
	cg03348100	TAMM41	-0.136596	0.0677082	0.87 (0.76, 1.00)	0.0436511	0.597601	0.472802	8
	cg23231729	THEM4	0.269607	0.110585	1.31 (1.05, 1.63)	0.0147685	0.696518	0.268358	6
	cg05340162	THEM4	-0.13136	0.0567595	0.88 (0.78, 0.98)	0.0206501	0.0160384	0.320424	20
	cg13496167	THEM5	0.033746	0.0141585	1.03 (1.01, 1.06)	0.0171515	0.60504	0.288874	20
	cg01062247	THEM5	-0.0506217	0.0223464	0.95 (0.91, 0.99)	0.0234931	0.016457	0.335123	20
	cg21211478	THEM5	0.188796	0.0881431	1.21 (1.02, 1.44)	0.0321997	0.0260056	0.407961	5
	cg20460227	TMEM177	0.16687	0.0762664	1.18 (1.02, 1.37)	0.0286701	0.693975	0.390083	14
	cg24441810	TMEM177	0.153232	0.0733667	1.17 (1.01, 1.35)	0.0367464	0.746301	0.437472	20
	cg08308162	TMEM186	-0.0732874	0.0321578	0.93 (0.87, 0.99)	0.0226673	0.283207	0.335123	20
	cg14074486	TOMM40L	0.165114	0.0719461	1.18 (1.02, 1.36)	0.0217346	0.174029	0.331663	14
	cg04163119	TOMM6	0.185588	0.0933525	1.20 (1.00, 1.45)	0.0468079	0.0400138	0.478828	15
	cg17117981	TOP1MT	0.168763	0.0680465	1.18 (1.04, 1.35)	0.013134	0.194949	0.245701	20
	cg00139947	TOP1MT	0.0578196	0.0276279	1.06 (1.00, 1.12)	0.0363674	0.0220557	0.437325	20
	cg08909806	TSPO	0.0894718	0.0252983	1.09 (1.04, 1.15)	0.000405206	0.505886	0.0294521	20
	cg00343092	TSPO	0.133357	0.0384101	1.14 (1.06, 1.23)	0.000516766	0.215684	0.0348124	20
	cg04129736	TST	-0.209506	0.0816743	0.81 (0.69, 0.95)	0.0103135	0.635944	0.221119	20
	cg27479759	TXNRD1	0.105862	0.0464683	1.11 (1.01, 1.22)	0.022717	0.249373	0.335123	20
	cg01021169	UQCR10	-0.150887	0.0483442	0.86 (0.78, 0.95)	0.00180172	0.139428	0.0843451	20
	cg26035489	UQCR10	0.25189	0.082837	1.29 (1.09, 1.51)	0.00235958	0.371432	0.106839	20
	* Only presented the association with P value after FDR adjustment < 0.05 and P for HEIDI test >0.01
	CI, confidence interval; FDR, false dicovery rate; HEIDI, heterogeneity in dependent instruments; SNP, single nucleotide polymorphsim; OR odds ratio

## Sheet: Table S3
	Table S3. Summary data-level Mendelian randomization analysis for association between mitochondrial gene methylations and Inflammatory bowel disease in replicated stage*
	probeID	Gene	Beta	SE	OR (95% CI)	P value	P value after FDR adjustment	P value (HEIDI test)	Number of SNPs used in HEIDI test
	The UK Biobank study
	cg13031029	DLD	0.0946307	0.0174671	1.10 (1.06, 1.14)	6.0387e-08	0.000166245	0.0544048	20
	cg17593404	DLD	0.325315	0.0670405	1.38 (1.21, 1.58)	1.21905e-06	0.00167802	0.0867669	20
	cg14992101	AURKAIP1	-0.48532	0.134001	0.62 (0.47, 0.80)	0.000292597	0.257138	0.945426	9
	cg27295412	MRPL20	0.514779	0.145771	1.67 (1.26, 2.23)	0.000413332	0.257138	0.277416	8
	cg07274523	GPX1	-0.119714	0.0342137	0.89 (0.83, 0.95)	0.000467015	0.257138	0.924723	20
	cg25027863	TIMM22	-0.500992	0.152055	0.61 (0.45, 0.82)	0.000984899	0.387347	0.0438512	6
	cg14188676	REXO2	-0.467422	0.14363	0.63 (0.47, 0.83)	0.00113651	0.3911	0.140587	4
	cg24011261	GPX1	-0.342289	0.107994	0.71 (0.57, 0.88)	0.00152684	0.450677	0.393928	10
	cg14035368	DNLZ	-0.219405	0.0699958	0.80 (0.70, 0.92)	0.00172121	0.450677	0.0627285	20
	cg19029445	TIMM22	-0.263181	0.0845513	0.77 (0.65, 0.91)	0.00185396	0.450677	0.0524002	9
	cg01613691	GPX4	0.132143	0.0426879	1.14 (1.05, 1.24)	0.00196445	0.450677	0.0101183	20
	cg12603531	DNLZ	-0.345145	0.114448	0.71 (0.57, 0.89)	0.00256353	0.519428	0.43685	4
	cg18033770	DNLZ	-0.299746	0.0996946	0.74 (0.61, 0.90)	0.00264148	0.519428	0.0587316	19
	cg07272042	COX4I1	-0.365866	0.124337	0.69 (0.54, 0.89)	0.00325549	0.529797	0.830106	6
	cg04048339	MCCD1	-0.347068	0.118137	0.71 (0.56, 0.89)	0.00330516	0.529797	0.185279	20
	cg00853853	DNLZ	-0.251601	0.0860374	0.78 (0.66, 0.92)	0.00345213	0.529797	0.154802	20
	cg02601318	VARS2	-0.279133	0.0967702	0.76 (0.63, 0.91)	0.00392038	0.529797	0.0239718	20
	cg10661769	VARS2	-0.380984	0.132137	0.68 (0.53, 0.89)	0.00393588	0.529797	0.0453864	20
	cg19606096	MRPL42	0.270465	0.0939869	1.31 (1.09, 1.58)	0.00400606	0.529797	0.156714	13
	cg15881486	CBR3	-0.220179	0.0769592	0.80 (0.69, 0.93)	0.00422333	0.529797	0.510747	20
	cg04903600	GPX4	-0.232928	0.0814561	0.79 (0.68, 0.93)	0.00424233	0.529797	0.0299533	19
	cg10627354	CBR3	-0.203406	0.0720303	0.82 (0.71, 0.94)	0.00474444	0.529797	0.406477	20
	cg08257088	TRAP1	-0.208639	0.074504	0.81 (0.70, 0.94)	0.00510429	0.529797	0.692872	20
	cg14316865	PMPCA	0.389328	0.139236	1.48 (1.12, 1.94)	0.00517099	0.529797	0.412885	7
	cg01388847	MRPL28	0.1895	0.0679421	1.21 (1.06, 1.38)	0.00528481	0.529797	0.133813	10
	cg09135239	MRPL28	0.197943	0.071221	1.22 (1.06, 1.40)	0.00544804	0.529797	0.375984	16
	cg03613822	ACADVL	0.0664038	0.0239788	1.07 (1.02, 1.12)	0.0056182	0.529797	0.98555	20
	cg09424348	VARS2	-0.299729	0.108554	0.74 (0.60, 0.92)	0.00576089	0.529797	0.0497108	6
	cg13768953	ACADVL	0.0948149	0.034424	1.10 (1.03, 1.18)	0.00588128	0.529797	0.755745	20
	cg03923285	MRPL28	0.231602	0.0845339	1.26 (1.07, 1.49)	0.00614857	0.529797	0.416119	14
	cg13652841	DNLZ	0.268736	0.0981061	1.31 (1.08, 1.59)	0.00615819	0.529797	0.0713418	20
	cg07158495	HINT1	0.357863	0.131399	1.43 (1.11, 1.85)	0.00645969	0.538895	0.067905	20
	cg09580922	PGS1	0.151151	0.0564239	1.16 (1.04, 1.30)	0.00738738	0.598161	0.322732	20
	cg07062262	CLPB	0.133359	0.049995	1.14 (1.04, 1.26)	0.00764293	0.601171	0.900058	20
	cg27367093	CLPB	0.155295	0.0590577	1.17 (1.04, 1.31)	0.00854983	0.63866	0.921892	20
	cg18121565	RMND1	0.229896	0.0877759	1.26 (1.06, 1.49)	0.0088155	0.63866	0.212473	16
	cg20126647	COASY	-0.0841404	0.0325563	0.92 (0.86, 0.98)	0.00975328	0.639304	0.601084	20
	cg04439028	TRAP1	0.283406	0.110206	1.33 (1.07, 1.65)	0.0101228	0.648093	0.583698	19
	cg26094232	CLPB	-0.239513	0.0936067	0.79 (0.66, 0.95)	0.0105058	0.65733	0.964148	20
	cg19466160	ACADVL	-0.242639	0.0952356	0.78 (0.65, 0.95)	0.0108411	0.659917	0.737703	20
	cg19734801	ACSL6	0.0974627	0.0383528	1.10 (1.02, 1.19)	0.0110467	0.659917	0.152866	16
	cg20147645	MTIF3	-0.105355	0.041671	0.90 (0.83, 0.98)	0.0114632	0.659917	0.610972	20
	cg21474247	ACSL6	0.233214	0.0924556	1.26 (1.05, 1.51)	0.0116543	0.659917	0.349942	20
	cg06307176	ACSL6	0.110348	0.0440788	1.12 (1.02, 1.22)	0.0122998	0.659917	0.0905463	19
	cg21762589	BNIP3	0.260375	0.104849	1.30 (1.06, 1.59)	0.0130158	0.659917	0.603043	11
	cg06647332	ACSL6	0.0865846	0.0350464	1.09 (1.02, 1.17)	0.0134898	0.659917	0.0333625	16
	cg02264195	TRAP1	0.311173	0.127708	1.37 (1.06, 1.75)	0.0148263	0.659917	0.248482	10
	cg05767306	AMT	0.0660038	0.0271608	1.07 (1.01, 1.13)	0.0150941	0.659917	0.180037	20
	cg12433575	VARS2	-0.248486	0.102555	0.78 (0.64, 0.95)	0.0153947	0.659917	0.0397523	11
	cg21249481	PMPCA	-0.230927	0.0953869	0.79 (0.66, 0.96)	0.0154801	0.659917	0.054913	20
	cg11602041	ME3	0.102755	0.0425143	1.11 (1.02, 1.20)	0.0156513	0.659917	0.913861	20
	cg25547332	ACSL6	0.0952389	0.0394066	1.10 (1.02, 1.19)	0.0156565	0.659917	0.0518438	17
	cg01420215	MRPL44	0.1631	0.067627	1.18 (1.03, 1.34)	0.015876	0.659917	0.592332	20
	cg16564940	ACADVL	-0.268976	0.111664	0.76 (0.61, 0.95)	0.0160054	0.659917	0.816848	20
	cg21858823	CASP9	0.180046	0.0748573	1.20 (1.03, 1.39)	0.0161641	0.659917	0.797448	14
	cg18642234	GPX1	-0.185166	0.07717	0.83 (0.71, 0.97)	0.0164195	0.659917	0.610516	20
	cg01355876	ACSL6	0.140615	0.0586188	1.15 (1.03, 1.29)	0.0164485	0.659917	0.113173	20
	cg23668581	ME3	0.0536175	0.0223842	1.06 (1.01, 1.10)	0.0166057	0.659917	0.822942	20
	cg16604086	SDSL	0.18368	0.0770871	1.20 (1.03, 1.40)	0.0171834	0.659917	0.531085	20
	cg09273516	ACOT7	-0.301524	0.127559	0.74 (0.58, 0.95)	0.0180885	0.659917	0.956981	20
	cg24268004	VARS2	-0.322283	0.136389	0.72 (0.55, 0.95)	0.0181293	0.659917	0.0220398	20
	cg02257405	ACSL6	0.299721	0.127274	1.35 (1.05, 1.73)	0.0185267	0.659917	0.0420688	18
	cg27246729	ACADS	0.101272	0.0430161	1.11 (1.02, 1.20)	0.0185585	0.659917	0.298632	20
	cg15190747	BCL2L10	-0.187175	0.0795541	0.83 (0.71, 0.97)	0.0186325	0.659917	0.0174164	20
	cg26727372	ME2	0.175412	0.0746412	1.19 (1.03, 1.38)	0.0187697	0.659917	0.200206	20
	cg24535823	COASY	-0.255133	0.108955	0.77 (0.63, 0.96)	0.0191988	0.659917	0.3137	8
	cg04009666	POLG2	-0.104005	0.044661	0.90 (0.83, 0.98)	0.0198714	0.659917	0.632617	20
	cg26547506	SPRYD4	0.186361	0.0800483	1.20 (1.03, 1.41)	0.0199065	0.659917	0.08807	20
	cg09351263	COX4I1	-0.0413615	0.01785	0.96 (0.93, 0.99)	0.0204943	0.659917	0.496119	20
	cg00685795	COASY	0.256478	0.110859	1.29 (1.04, 1.61)	0.020693	0.659917	0.164915	13
	cg08850438	SPG7	-0.139462	0.0602987	0.87 (0.77, 0.98)	0.0207302	0.659917	0.994138	19
	cg05355320	RDH13	0.049128	0.0212739	1.05 (1.01, 1.10)	0.0209268	0.659917	0.631772	20
	cg07106325	SIRT4	0.140646	0.0609513	1.15 (1.02, 1.30)	0.0210266	0.659917	0.847922	20
	cg18122027	NDUFS6	0.274955	0.119514	1.32 (1.04, 1.66)	0.0214132	0.659917	0.338255	5
	cg11885471	PXMP4	-0.165966	0.0722989	0.85 (0.74, 0.98)	0.0217015	0.659917	0.144333	20
	cg07056794	PMPCA	-0.0370065	0.0161278	0.96 (0.93, 0.99)	0.0217575	0.659917	0.0604549	20
	cg05055782	GPX1	-0.255866	0.111662	0.77 (0.62, 0.96)	0.0219384	0.659917	0.566486	9
	cg23907586	ACADS	0.0668017	0.0292498	1.07 (1.01, 1.13)	0.0223814	0.659917	0.302958	20
	cg06196801	ACADS	0.0932204	0.0408647	1.10 (1.01, 1.19)	0.0225367	0.659917	0.438171	20
	cg06349450	COX4I1	-0.12253	0.0537261	0.88 (0.80, 0.98)	0.0225692	0.659917	0.52942	20
	cg12987403	NMNAT3	-0.268705	0.118059	0.76 (0.61, 0.96)	0.0228442	0.659917	0.521021	4
	cg05551922	GPX1	-0.275742	0.121223	0.76 (0.60, 0.96)	0.0229257	0.659917	0.358569	6
	cg27522780	ACADS	0.206655	0.0908607	1.23 (1.03, 1.47)	0.0229411	0.659917	0.787768	20
	cg12838546	COASY	0.304289	0.13388	1.36 (1.04, 1.76)	0.0230359	0.659917	0.361896	5
	cg06793505	ACADS	0.0971563	0.0427607	1.10 (1.01, 1.20)	0.0230808	0.659917	0.365006	20
	cg01724150	NMNAT3	0.0748756	0.0331143	1.08 (1.01, 1.15)	0.0237515	0.659917	0.147322	20
	cg10600917	ACADS	0.23481	0.103942	1.26 (1.03, 1.55)	0.0238809	0.659917	0.654289	20
	cg21708354	MTO1	0.186617	0.0826741	1.21 (1.02, 1.42)	0.0239915	0.659917	0.140819	8
	cg01535453	ACADS	0.130074	0.0577141	1.14 (1.02, 1.28)	0.0242106	0.659917	0.437219	20
	cg02381172	NDUFS6	0.0910693	0.0405524	1.10 (1.01, 1.19)	0.0247219	0.667248	0.468174	20
	cg23346969	NDUFS6	0.109382	0.0488923	1.12 (1.01, 1.23)	0.025273	0.672699	0.340576	20
	cg09085698	FARS2	-0.0602443	0.0269541	0.94 (0.89, 0.99)	0.0254125	0.672699	0.892017	20
	cg22911054	CPT1A	0.118981	0.0534276	1.13 (1.01, 1.25)	0.0259503	0.680391	0.419622	20
	cg25684105	TXNRD1	0.0826503	0.0372114	1.09 (1.01, 1.17)	0.0263441	0.684202	0.713266	20
	cg10973622	IMMT	-0.0516018	0.0233083	0.95 (0.91, 0.99)	0.0268369	0.687197	0.515513	20
	cg23968552	SLC25A48	-0.298704	0.135119	0.74 (0.57, 0.97)	0.0270581	0.687197	0.280664	9
	cg26122710	NDUFS6	0.155143	0.0702475	1.17 (1.02, 1.34)	0.0272083	0.687197	0.424075	20
	cg23811061	IMMT	-0.0800678	0.0363308	0.92 (0.86, 0.99)	0.0275347	0.689118	0.48246	20
	cg23674344	ACSF2	-0.0863085	0.0393855	0.92 (0.85, 0.99)	0.0284244	0.704576	0.116533	20
	cg06002975	IMMT	-0.112161	0.0512601	0.89 (0.81, 0.99)	0.0286642	0.704576	0.375165	20
	cg23876751	IMMT	-0.145196	0.0665639	0.86 (0.76, 0.99)	0.0291612	0.708566	0.697976	20
	cg19871494	AURKAIP1	-0.283533	0.130128	0.75 (0.58, 0.97)	0.0293413	0.708566	0.121387	6
	cg17370296	NDUFS6	0.133451	0.0616893	1.14 (1.01, 1.29)	0.03052	0.720974	0.520127	20
	cg14061069	DMPK	-0.0382676	0.0176968	0.96 (0.93, 1.00)	0.030587	0.720974	0.458288	20
	cg05191313	HSD17B4	-0.241865	0.112062	0.79 (0.63, 0.98)	0.0309028	0.720974	0.0634697	3
	cg24768164	ACADS	-0.0465232	0.0215804	0.95 (0.92, 1.00)	0.0310988	0.720974	0.710453	20
	cg21721566	ACADS	0.0532192	0.0247051	1.05 (1.00, 1.11)	0.0312258	0.720974	0.450313	20
	cg20908204	DMPK	-0.0740456	0.0344137	0.93 (0.87, 0.99)	0.0314264	0.720974	0.506407	20
	cg11101109	DMPK	-0.0931496	0.0434247	0.91 (0.84, 0.99)	0.0319461	0.726841	0.324321	20
	cg15913645	MRPS27	0.116966	0.0547805	1.12 (1.01, 1.25)	0.0327466	0.729407	0.599	12
	cg03055888	COX16	-0.180325	0.0844966	0.83 (0.71, 0.99)	0.0328339	0.729407	0.915174	12
	cg09293387	AGPAT5	0.273191	0.12829	1.31 (1.02, 1.69)	0.0332148	0.729407	0.792215	14
	cg19267254	CASP9	-0.251166	0.118154	0.78 (0.62, 0.98)	0.0335231	0.729407	0.707744	18
	cg26950739	ACSF3	0.0386966	0.0182951	1.04 (1.00, 1.08)	0.0344187	0.729407	0.931869	20
	cg18861015	DMPK	-0.109202	0.0516895	0.90 (0.81, 0.99)	0.0346307	0.729407	0.794792	20
	cg15754405	NIPSNAP3A	-0.234001	0.111132	0.79 (0.64, 0.98)	0.035239	0.729407	0.527053	3
	cg01208243	ACADSB	0.0793716	0.0377198	1.08 (1.01, 1.17)	0.0353576	0.729407	0.350255	20
	cg11307540	MTFR1	0.0738651	0.0351444	1.08 (1.00, 1.15)	0.0355742	0.729407	0.033286	20
	cg18504989	DMPK	-0.160265	0.0763004	0.85 (0.73, 0.99)	0.0356892	0.729407	0.146637	16
	cg21904251	DMPK	0.0668744	0.0318652	1.07 (1.00, 1.14)	0.0358466	0.729407	0.497861	20
	cg08308162	TMEM186	-0.0852927	0.040694	0.92 (0.85, 0.99)	0.0360864	0.729407	0.0613454	20
	cg12421087	IDI1	0.0369217	0.0176304	1.04 (1.00, 1.07)	0.0362413	0.729407	0.972911	20
	cg00290023	SFXN1	0.232306	0.110973	1.26 (1.01, 1.57)	0.0363171	0.729407	0.0104255	7
	cg01098959	DMPK	0.0919789	0.0439419	1.10 (1.01, 1.19)	0.036332	0.729407	0.456203	20
	cg05329576	FARS2	0.0654672	0.0312868	1.07 (1.00, 1.14)	0.0363949	0.729407	0.8443	20
	cg07578618	MRPL23	0.055888	0.0267329	1.06 (1.00, 1.11)	0.0365631	0.729407	0.806474	20
	cg24924294	MRPL54	0.177964	0.0853428	1.19 (1.01, 1.41)	0.0370435	0.730754	0.534278	4
	cg16312900	SPATA20	0.0837168	0.0404343	1.09 (1.00, 1.18)	0.0384109	0.730754	0.33922	20
	cg22928329	NUDT19	0.103114	0.0498149	1.11 (1.01, 1.22)	0.0384577	0.730754	0.520581	20
	cg05220042	RHOT2	-0.173496	0.0838408	0.84 (0.71, 0.99)	0.038513	0.730754	0.111772	20
	cg04252928	ACSF3	-0.156889	0.075851	0.85 (0.74, 0.99)	0.0386038	0.730754	0.471135	20
	cg09001440	CA5A	0.136807	0.0662384	1.15 (1.01, 1.31)	0.0388881	0.730754	0.0894129	20
	cg18396157	PET117	-0.156913	0.0759986	0.85 (0.74, 0.99)	0.0389523	0.730754	0.965277	7
	cg08815677	NDUFA13	-0.153566	0.0743936	0.86 (0.74, 0.99)	0.0389951	0.730754	0.264161	20
	cg24438145	SPATA20	-0.0580209	0.0281506	0.94 (0.89, 1.00)	0.0392944	0.730754	0.417894	20
	cg12765405	SPATA20	0.11014	0.0534961	1.12 (1.01, 1.24)	0.039509	0.730754	0.381108	20
	cg17842821	NDUFS6	0.213044	0.103499	1.24 (1.01, 1.52)	0.0395505	0.730754	0.45759	8
	cg19018267	PHYH	-0.0957613	0.046847	0.91 (0.83, 1.00)	0.0409409	0.740995	0.190507	20
	cg13666232	SPHKAP	-0.205544	0.100575	0.81 (0.67, 0.99)	0.0409834	0.740995	0.202628	20
	cg00293381	ACADS	0.250098	0.123179	1.28 (1.01, 1.63)	0.0423201	0.740995	0.333749	20
	cg06136472	SUCLA2	-0.229633	0.11311	0.79 (0.64, 0.99)	0.0423386	0.740995	0.997745	10
	cg27603000	NDUFS6	0.245662	0.121157	1.28 (1.01, 1.62)	0.0425972	0.740995	0.355405	9
	cg20624886	DMPK	-0.193793	0.0958826	0.82 (0.68, 0.99)	0.043264	0.740995	0.934473	9
	cg22450693	SPATA20	0.11761	0.0582049	1.12 (1.00, 1.26)	0.0433195	0.740995	0.45923	20
	cg02376097	DMPK	-0.100132	0.0496594	0.90 (0.82, 1.00)	0.0437599	0.740995	0.657741	20
	cg20262330	COX16	0.104423	0.0518073	1.11 (1.00, 1.23)	0.0438417	0.740995	0.679632	20
	cg13157960	NUDT19	0.119698	0.059532	1.13 (1.00, 1.27)	0.0443625	0.740995	0.655728	20
	cg23202291	MRPL23	-0.0901546	0.0448603	0.91 (0.84, 1.00)	0.0444655	0.740995	0.775503	20
	cg25554935	PET117	-0.165499	0.0827158	0.85 (0.72, 1.00)	0.0454121	0.740995	0.571839	12
	cg09151131	RSAD1	0.195272	0.0976113	1.22 (1.00, 1.47)	0.0454452	0.740995	0.364032	13
	cg14416726	RMND1	0.0446668	0.0223636	1.05 (1.00, 1.09)	0.0457927	0.740995	0.21013	20
	cg04800684	L2HGDH	-0.165409	0.0828534	0.85 (0.72, 1.00)	0.0458893	0.740995	0.623948	20
	cg17179660	RMND1	0.0537531	0.0269408	1.06 (1.00, 1.11)	0.0460174	0.740995	0.147421	20
	cg14392031	NIPSNAP3B	-0.18734	0.0940158	0.83 (0.69, 1.00)	0.0463007	0.740995	0.0951837	11
	cg00010932	METTL5	0.258416	0.129791	1.29 (1.00, 1.67)	0.0464794	0.740995	0.339894	16
	cg05671576	ACSF3	0.229811	0.115493	1.26 (1.00, 1.58)	0.0466087	0.740995	0.87017	20
	cg14672994	ACSF2	-0.0844833	0.0424752	0.92 (0.85, 1.00)	0.0467007	0.740995	0.250665	20
	cg26119008	TXN2	0.192435	0.0967655	1.21 (1.00, 1.47)	0.0467371	0.740995	0.615031	3
	cg13740078	PMPCA	0.105356	0.0530368	1.11 (1.00, 1.23)	0.0469804	0.740995	0.0367227	20
	cg04267101	SPATA20	-0.178187	0.0900589	0.84 (0.70, 1.00)	0.0478648	0.740995	0.269806	14
	cg21628000	MTFR1	0.219114	0.110853	1.24 (1.00, 1.55)	0.0480853	0.740995	0.0684635	18
	cg20780337	SLC30A9	-0.0739178	0.0373968	0.93 (0.86, 1.00)	0.0480893	0.740995	0.685511	20
	cg14548777	POLG2	0.152318	0.0771936	1.16 (1.00, 1.35)	0.0484729	0.740995	0.909545	13
	cg02564969	RMND1	-0.11864	0.0601305	0.89 (0.79, 1.00)	0.0484914	0.740995	0.122343	20
	cg16320809	PGS1	0.0707015	0.0359165	1.07 (1.00, 1.15)	0.0490109	0.740995	0.461776	20
	cg20073050	PPA2	0.217463	0.11059	1.24 (1.00, 1.54)	0.0492534	0.740995	0.27678	20
	cg05149586	SDSL	0.209799	0.106767	1.23 (1.00, 1.52)	0.049413	0.740995	0.543489	8
	cg10476962	TRAP1	0.0585385	0.0298381	1.06 (1.00, 1.12)	0.0497774	0.740995	0.0252042	20
	cg24062157	TRAP1	0.0601605	0.0306719	1.06 (1.00, 1.13)	0.0498303	0.740995	0.0261545	20
	The FinnGen study
	cg07274523	GPX1	-0.228681	0.0277504	0.80 (0.75, 0.84)	1.71296e-16	4.70206e-13	0.0251772	20
	cg24011261	GPX1	-0.654326	0.119832	0.52 (0.41, 0.66)	4.75225e-08	4.34831e-05	0.105626	10
	cg05055782	GPX1	-0.550873	0.123942	0.58 (0.45, 0.73)	8.80517e-06	0.00402837	0.0169258	9
	cg17593404	DLD	0.236597	0.0537129	1.27 (1.14, 1.41)	1.05855e-05	0.00415102	0.0147039	20
	cg05551922	GPX1	-0.590461	0.1376	0.55 (0.42, 0.73)	1.7775e-05	0.00609903	0.0328635	6
	cg14992101	AURKAIP1	-0.303157	0.078748	0.74 (0.63, 0.86)	0.000118254	0.0295098	0.333854	11
	cg27295412	MRPL20	0.324347	0.0862426	1.38 (1.17, 1.64)	0.000169327	0.0387336	0.231408	9
	cg25273343	TXNRD1	0.0709103	0.0189565	1.07 (1.03, 1.11)	0.000183526	0.0387522	0.0493345	20
	cg13652841	DNLZ	0.299138	0.0821678	1.35 (1.15, 1.58)	0.000272033	0.0533378	0.202101	20
	cg18259342	PNKD	-0.0739579	0.0209018	0.93 (0.89, 0.97)	0.000402625	0.0736803	0.315011	20
	cg05149213	SLC25A28	0.11292	0.0324233	1.12 (1.05, 1.19)	0.000496434	0.0851695	0.0203715	20
	cg04880052	PNKD	-0.178144	0.0527792	0.84 (0.75, 0.93)	0.000737418	0.104772	0.469776	20
	cg13321900	ATAD3A	0.197098	0.0583952	1.22 (1.09, 1.37)	0.000737489	0.104772	0.0229942	20
	cg12227626	MTHFD1L	0.0538533	0.0160004	1.06 (1.02, 1.09)	0.000763369	0.104772	0.0255939	14
	cg24455365	PINK1	-0.165367	0.0512911	0.85 (0.77, 0.94)	0.00126373	0.15768	0.535918	20
	cg18122027	NDUFS6	0.334659	0.105467	1.40 (1.14, 1.72)	0.00150805	0.175789	0.41334	5
	cg05991184	PNKD	0.299471	0.0946253	1.35 (1.12, 1.62)	0.00155187	0.175789	0.586452	20
	cg00397740	PPOX	0.127599	0.0404855	1.14 (1.05, 1.23)	0.00162317	0.175789	0.0171856	10
	cg11518359	PARK7	-0.261855	0.0848217	0.77 (0.65, 0.91)	0.00202102	0.197478	0.0174384	12
	cg20324369	TXNRD1	-0.371928	0.120953	0.69 (0.54, 0.87)	0.00210524	0.197478	0.725863	5
	cg01608635	MRPS11	-0.137501	0.0457217	0.87 (0.80, 0.95)	0.00263533	0.197478	0.604661	20
	cg02381172	NDUFS6	0.0963253	0.032218	1.10 (1.03, 1.17)	0.00279163	0.197478	0.431809	20
	cg00747849	SLC25A1	0.22684	0.0760622	1.25 (1.08, 1.46)	0.00286091	0.197478	0.0334058	15
	cg03955932	ME3	-0.0700429	0.0235406	0.93 (0.89, 0.98)	0.00292603	0.197478	0.950859	20
	cg23211791	SLC25A15	-0.235751	0.0792941	0.79 (0.68, 0.92)	0.00294782	0.197478	0.0620142	20
	cg23346969	NDUFS6	0.115695	0.0389574	1.12 (1.04, 1.21)	0.00298007	0.197478	0.369438	20
	cg15698545	ME3	-0.0779798	0.0262737	0.92 (0.88, 0.97)	0.00299766	0.197478	0.888231	20
	cg24251814	PARK7	-0.287046	0.0967259	0.75 (0.62, 0.91)	0.00300111	0.197478	0.0564735	17
	cg02493602	ME3	-0.0819278	0.0276358	0.92 (0.87, 0.97)	0.00303123	0.197478	0.844535	20
	cg07843065	MRPS21	-0.246644	0.0832528	0.78 (0.66, 0.92)	0.00305066	0.197478	0.608924	20
	cg03646605	ME3	-0.0970442	0.0329129	0.91 (0.85, 0.97)	0.00319301	0.197478	0.924024	20
	cg14101117	AGPAT4	0.106766	0.0362699	1.11 (1.04, 1.19)	0.00324378	0.197478	0.340715	20
	cg12287936	MRPL36	-0.077205	0.0262346	0.93 (0.88, 0.97)	0.00325184	0.197478	0.312205	20
	cg15095922	MRPL36	-0.0966885	0.0329355	0.91 (0.85, 0.97)	0.00332807	0.197478	0.374783	20
	cg12030550	ME3	-0.111805	0.0381413	0.89 (0.83, 0.96)	0.00337495	0.197478	0.851617	20
	cg14883291	ME3	-0.11282	0.038501	0.89 (0.83, 0.96)	0.00338636	0.197478	0.837433	20
	cg20742562	MRPL36	-0.102162	0.0348669	0.90 (0.84, 0.97)	0.003389	0.197478	0.41359	20
	cg08346632	AGPAT4	0.131269	0.0448027	1.14 (1.04, 1.24)	0.00339026	0.197478	0.298594	20
	cg05195017	NEU4	-0.093293	0.0319157	0.91 (0.86, 0.97)	0.00346552	0.197478	0.044805	5
	cg22712983	PNKD	-0.142962	0.0491324	0.87 (0.79, 0.95)	0.00361755	0.197478	0.105213	20
	cg10735454	AGPAT4	0.141591	0.0486703	1.15 (1.05, 1.27)	0.00362377	0.197478	0.391101	20
	cg26122710	NDUFS6	0.164097	0.0565141	1.18 (1.05, 1.32)	0.00368846	0.197478	0.451899	20
	cg02961109	MCL1	-0.27369	0.0944806	0.76 (0.63, 0.92)	0.00377003	0.197478	0.679961	18
	cg05705813	ME3	-0.148976	0.0517053	0.86 (0.78, 0.95)	0.00396106	0.201354	0.833034	20
	cg18846804	ISOC2	0.13609	0.0473749	1.15 (1.04, 1.26)	0.00407077	0.203169	0.887558	20
	cg02365648	BNIP3	-0.0849883	0.0296512	0.92 (0.87, 0.97)	0.00415344	0.203187	0.0378143	11
	cg04903600	GPX4	-0.173826	0.0608617	0.84 (0.75, 0.95)	0.00428892	0.203187	0.199155	19
	cg14360014	SARDH	-0.130554	0.0457158	0.88 (0.80, 0.96)	0.00429321	0.203187	0.199125	20
	cg26786924	PNKD	-0.153226	0.0538838	0.86 (0.77, 0.95)	0.00446025	0.20694	0.28916	20
	cg05950673	NDUFS6	0.171549	0.0604225	1.19 (1.05, 1.34)	0.00452329	0.20694	0.453138	20
	cg16915659	CISD1	0.171821	0.0615895	1.19 (1.05, 1.34)	0.00527437	0.233518	0.17604	20
	cg13948956	AKAP1	-0.183416	0.0658927	0.83 (0.73, 0.95)	0.00537676	0.234273	0.505512	18
	cg17370296	NDUFS6	0.136311	0.0491222	1.15 (1.04, 1.26)	0.00552113	0.236805	0.229233	20
	cg04165759	TARS2	0.0687447	0.0251206	1.07 (1.02, 1.13)	0.006208	0.262169	0.129629	20
	cg09579323	TARS2	0.106819	0.0393107	1.11 (1.03, 1.20)	0.00658143	0.267639	0.0759343	20
	cg27226927	DCXR	-0.0482557	0.0177745	0.95 (0.92, 0.99)	0.00663003	0.267639	0.878357	20
	cg26035489	UQCR10	0.228635	0.08509	1.26 (1.06, 1.48)	0.00721007	0.286835	0.0717706	20
	cg03243450	NDUFS6	-0.220271	0.0821909	0.80 (0.68, 0.94)	0.00736239	0.288711	0.487165	15
	cg19918734	ME3	0.22251	0.0835388	1.25 (1.06, 1.47)	0.00773202	0.298935	0.480182	9
	cg08942192	SLC25A24	0.0754747	0.0284279	1.08 (1.02, 1.14)	0.007932	0.302407	0.25939	20
	cg17842821	NDUFS6	0.223527	0.0844469	1.25 (1.06, 1.48)	0.00812209	0.304478	0.0917842	8
	cg21115120	THG1L	-0.131407	0.0497253	0.88 (0.80, 0.97)	0.00822594	0.304478	0.696592	20
	cg11307540	MTFR1	-0.0786244	0.0298154	0.92 (0.87, 0.98)	0.00836328	0.304478	0.571548	20
	cg01294811	NDUFS6	0.240102	0.091143	1.27 (1.06, 1.52)	0.00842999	0.304478	0.44111	6
	cg03845745	CBR4	-0.309073	0.117648	0.73 (0.58, 0.92)	0.00861152	0.306995	0.847688	4
	cg16113650	VARS2	0.335777	0.128582	1.40 (1.09, 1.80)	0.00901761	0.313333	0.0130588	16
	cg05189291	THG1L	0.103316	0.0396998	1.11 (1.03, 1.20)	0.00925636	0.317609	0.530936	20
	cg03925149	PDHA2	0.194395	0.075082	1.21 (1.05, 1.41)	0.00962264	0.322124	0.0560672	17
	cg27603000	NDUFS6	0.257749	0.0998081	1.29 (1.06, 1.57)	0.00981014	0.324444	0.148334	9
	cg04403115	SUCLA2	0.160758	0.0623558	1.17 (1.04, 1.33)	0.00993504	0.324663	0.128578	20
	cg02257405	ACSL6	0.264902	0.103308	1.30 (1.06, 1.60)	0.0103418	0.329141	0.0157279	17
	cg15775217	TXNRD1	0.04027	0.0157343	1.04 (1.01, 1.07)	0.0104863	0.329141	0.0242031	20
	cg19064304	LACTB	0.107829	0.0421666	1.11 (1.03, 1.21)	0.0105517	0.329141	0.794263	20
	cg00020991	CBR4	-0.176468	0.069194	0.84 (0.73, 0.96)	0.010762	0.331929	0.597977	14
	cg19101566	SLC25A27	-0.086333	0.0340947	0.92 (0.86, 0.98)	0.0113365	0.345762	0.372666	20
	cg08856268	TARS2	-0.252826	0.100347	0.78 (0.64, 0.95)	0.0117511	0.350934	0.186882	9
	cg24713529	SCO2	-0.15627	0.0620313	0.86 (0.76, 0.97)	0.0117617	0.350934	0.0169925	14
	cg05834899	ISCU	0.129998	0.0517401	1.14 (1.03, 1.26)	0.0119875	0.353823	0.852532	20
	cg05272277	SUCLA2	0.0722823	0.0288864	1.07 (1.02, 1.14)	0.0123391	0.360329	0.235922	20
	cg01732984	SUCLA2	0.0537262	0.0215876	1.06 (1.01, 1.10)	0.0128192	0.365487	0.153393	20
	cg18221580	SUCLA2	0.0559732	0.0224983	1.06 (1.01, 1.11)	0.0128503	0.365487	0.135135	20
	cg21628000	MTFR1	-0.24034	0.0966737	0.79 (0.65, 0.95)	0.0129152	0.365487	0.535693	19
	cg06437740	SUCLA2	0.083605	0.0338079	1.09 (1.02, 1.16)	0.0134005	0.37535	0.232917	20
	cg27562431	ARF5	0.155944	0.0633199	1.17 (1.03, 1.32)	0.0137861	0.377404	0.797157	20
	cg23027704	GHITM	0.170502	0.0692995	1.19 (1.04, 1.36)	0.0138798	0.377404	0.85655	14
	cg09996840	SLC25A10	-0.0475561	0.0193302	0.95 (0.92, 0.99)	0.0138863	0.377404	0.70737	20
	cg11446126	SLC25A10	-0.0727834	0.0297573	0.93 (0.88, 0.99)	0.014449	0.38615	0.75657	20
	cg13150534	SLC25A10	-0.0777464	0.0318271	0.93 (0.87, 0.98)	0.0145748	0.38615	0.535301	20
	cg17034036	CAT	-0.213754	0.087784	0.81 (0.68, 0.96)	0.014892	0.38615	0.0738379	20
	cg02333667	PDHX	-0.101784	0.0418928	0.90 (0.83, 0.98)	0.0151147	0.38615	0.806252	20
	cg08705882	IDE	-0.161561	0.0666473	0.85 (0.75, 0.97)	0.0153457	0.38615	0.0492582	17
	cg09943102	ABHD11	-0.0674784	0.0278544	0.93 (0.89, 0.99)	0.0154126	0.38615	0.169468	20
	cg15089314	DMGDH	0.204437	0.0844044	1.23 (1.04, 1.45)	0.0154307	0.38615	0.950021	7
	cg19928597	ABHD11	-0.0511209	0.0211099	0.95 (0.91, 0.99)	0.01545	0.38615	0.206584	20
	cg26010879	ABHD11	-0.0526433	0.0217436	0.95 (0.91, 0.99)	0.0154742	0.38615	0.185196	20
	cg19967846	PGAM5	-0.232902	0.0965512	0.79 (0.66, 0.96)	0.015856	0.388975	0.977245	20
	cg05517791	ABHD11	-0.0725774	0.0301657	0.93 (0.88, 0.99)	0.0161303	0.388975	0.173006	20
	cg06956006	ACLY	0.0609092	0.0253981	1.06 (1.01, 1.12)	0.0164769	0.388975	0.185641	20
	cg00798317	PDK2	-0.0945449	0.0394355	0.91 (0.84, 0.98)	0.0165093	0.388975	0.78252	20
	cg03331715	TXNRD1	0.15856	0.0661554	1.17 (1.03, 1.33)	0.01654	0.388975	0.0523896	20
	cg13897914	NDUFAF1	-0.138148	0.0577946	0.87 (0.78, 0.98)	0.0168336	0.388975	0.0606092	20
	cg08752433	PPTC7	0.261262	0.109329	1.30 (1.05, 1.61)	0.0168627	0.388975	0.272024	8
	cg01420215	MRPL44	-0.132197	0.0554103	0.88 (0.79, 0.98)	0.0170425	0.389848	0.235704	20
	cg00999623	SLC25A24	0.174622	0.0737221	1.19 (1.03, 1.38)	0.017853	0.402315	0.0748062	12
	cg23792978	PDE2A	0.116464	0.0491806	1.12 (1.02, 1.24)	0.0178807	0.402315	0.272751	20
	cg23040782	DNAJC11	0.137496	0.058263	1.15 (1.02, 1.29)	0.0182787	0.407927	0.462463	20
	cg11367502	TOMM7	0.199546	0.0847723	1.22 (1.03, 1.44)	0.0185776	0.411254	0.130259	7
	cg00453374	HIBADH	-0.0511564	0.021804	0.95 (0.91, 0.99)	0.0189662	0.414775	0.74002	20
	cg19360675	COX11	0.105078	0.044814	1.11 (1.02, 1.21)	0.0190388	0.414775	0.345245	20
	cg14316865	PMPCA	0.264474	0.112963	1.30 (1.04, 1.63)	0.0192202	0.415429	0.148146	7
	cg08280787	SUCLA2	0.123033	0.0527194	1.13 (1.02, 1.25)	0.0196102	0.41742	0.258674	20
	cg07073120	DCXR	-0.206367	0.0884326	0.81 (0.68, 0.97)	0.0196165	0.41742	0.718013	10
	cg10956860	GOLPH3	-0.0549427	0.0236897	0.95 (0.90, 0.99)	0.0203809	0.419661	0.907382	20
	cg25165880	ACOT7	-0.181267	0.078316	0.83 (0.72, 0.97)	0.0206373	0.419661	0.560332	20
	cg11602041	ME3	0.0795899	0.0343882	1.08 (1.01, 1.16)	0.0206426	0.419661	0.451505	20
	cg11296826	OXCT2	-0.148715	0.0643477	0.86 (0.76, 0.98)	0.0208268	0.419661	0.599069	5
	cg14905631	MRPL43	0.0798138	0.0346671	1.08 (1.01, 1.16)	0.0213189	0.419661	0.21615	20
	cg09533205	COQ10B	0.26425	0.114979	1.30 (1.04, 1.63)	0.0215482	0.419661	0.175331	10
	cg14531782	PDE2A	-0.166549	0.072673	0.85 (0.73, 0.98)	0.0219194	0.419661	0.543835	13
	cg01662334	HIBADH	-0.187249	0.0817126	0.83 (0.71, 0.97)	0.0219314	0.419661	0.738505	10
	cg21139795	TIMMDC1	0.0306352	0.0133689	1.03 (1.00, 1.06)	0.0219332	0.419661	0.358631	20
	cg02192281	SUCLA2	0.121244	0.0530089	1.13 (1.02, 1.25)	0.0221814	0.419661	0.237027	20
	cg00261569	TIMMDC1	0.0658459	0.0287897	1.07 (1.01, 1.13)	0.0221879	0.419661	0.200056	20
	cg00853853	DNLZ	-0.155403	0.0679502	0.86 (0.75, 0.98)	0.0221949	0.419661	0.0389825	20
	cg11724147	HIBADH	-0.15059	0.0660344	0.86 (0.76, 0.98)	0.0225794	0.419661	0.494682	20
	cg26060255	MRPS26	0.0637464	0.0279629	1.07 (1.01, 1.13)	0.0226271	0.419661	0.0330766	20
	cg19871494	AURKAIP1	-0.184821	0.0813232	0.83 (0.71, 0.97)	0.0230462	0.419661	0.0462611	7
	cg26023709	MRPL43	0.105774	0.0465672	1.11 (1.01, 1.22)	0.0231212	0.419661	0.530153	19
	cg11457700	PDE2A	-0.179882	0.0792694	0.84 (0.72, 0.98)	0.0232536	0.419661	0.750753	4
	cg05501320	GDAP1	-0.11617	0.051221	0.89 (0.81, 0.98)	0.0233286	0.419661	0.651789	18
	cg10967178	ACOT7	-0.216993	0.0957583	0.80 (0.67, 0.97)	0.0234482	0.419661	0.705685	20
	cg08160477	MCCD1	-0.138091	0.0609973	0.87 (0.77, 0.98)	0.0235813	0.419661	0.333536	6
	cg24323958	SLC25A24	0.12038	0.0531814	1.13 (1.02, 1.25)	0.0236005	0.419661	0.0251224	20
	cg04336659	HIBADH	-0.0425677	0.0188185	0.96 (0.92, 0.99)	0.0236967	0.419661	0.401585	20
	cg11875548	NUDT8	0.145125	0.0647661	1.16 (1.02, 1.31)	0.0250421	0.438336	0.811066	10
	cg20124610	CARS2	0.104124	0.0465008	1.11 (1.01, 1.22)	0.0251431	0.438336	0.392608	20
	cg13824009	SARDH	0.0801348	0.035924	1.08 (1.01, 1.16)	0.0257027	0.438336	0.0470969	20
	cg01263222	MLYCD	0.073219	0.0328284	1.08 (1.01, 1.15)	0.0257239	0.438336	0.539034	20
	cg14458731	TRUB2	0.15975	0.0716898	1.17 (1.02, 1.35)	0.0258568	0.438336	0.429754	20
	cg04138881	C16orf91	-0.0960984	0.0431402	0.91 (0.83, 0.99)	0.0259085	0.438336	0.439564	20
	cg23668581	ME3	0.0403913	0.018152	1.04 (1.00, 1.08)	0.0260699	0.438336	0.457676	20
	cg10838757	LYRM7	-0.29346	0.131987	0.75 (0.58, 0.97)	0.0261884	0.438336	0.945504	20
	cg24720967	RHOT1	-0.10197	0.0460604	0.90 (0.83, 0.99)	0.0268401	0.443832	0.506964	20
	cg20049273	TMEM65	-0.116403	0.0527396	0.89 (0.80, 0.99)	0.0273046	0.444034	0.509237	20
	cg26727372	ME2	0.132346	0.059997	1.14 (1.01, 1.28)	0.0273928	0.444034	0.793613	20
	cg01502872	HSD17B8	0.156867	0.0711544	1.17 (1.02, 1.34)	0.0274823	0.444034	0.280892	15
	cg15490897	ACOT11	0.0783291	0.0355697	1.08 (1.01, 1.16)	0.0276563	0.444034	0.109592	20
	cg09473613	HMGCL	0.068734	0.031251	1.07 (1.01, 1.14)	0.0278486	0.444034	0.0257535	20
	cg13175981	MCL1	0.0906363	0.0412796	1.09 (1.01, 1.19)	0.0281158	0.444034	0.0110141	20
	cg00644847	DNAJC11	-0.116972	0.0532787	0.89 (0.80, 0.99)	0.028129	0.444034	0.0466138	20
	cg07100771	UCP1	-0.212874	0.0970635	0.81 (0.67, 0.98)	0.0282972	0.444034	0.719823	5
	cg25037394	HMGCL	0.0957052	0.0438481	1.10 (1.01, 1.20)	0.0290615	0.452005	0.0389319	20
	cg25408620	CHCHD2	-0.076978	0.035368	0.93 (0.86, 0.99)	0.029519	0.452005	0.645019	20
	cg04069539	ACSF3	0.162719	0.0749476	1.18 (1.02, 1.36)	0.0299237	0.452005	0.845622	20
	cg23889112	MRPL19	0.0468487	0.0216157	1.05 (1.00, 1.09)	0.0302088	0.452005	0.267823	20
	cg00400183	CPT1C	0.114574	0.0528882	1.12 (1.01, 1.24)	0.0302855	0.452005	0.934814	11
	cg14188676	REXO2	-0.234319	0.108182	0.79 (0.64, 0.98)	0.0303134	0.452005	0.945215	4
	cg07920525	MRPL33	-0.125987	0.0581715	0.88 (0.79, 0.99)	0.0303279	0.452005	0.279718	20
	cg05001580	CPT1C	0.116111	0.0536376	1.12 (1.01, 1.25)	0.0304091	0.452005	0.810224	12
	cg16990009	VARS2	-0.0631956	0.0292384	0.94 (0.89, 0.99)	0.0306651	0.452005	0.150016	6
	cg12288726	ARF5	-0.192837	0.0892905	0.82 (0.69, 0.98)	0.0307992	0.452005	0.0673525	12
	cg01789926	C16orf91	-0.156572	0.0725667	0.86 (0.74, 0.99)	0.030957	0.452005	0.59087	20
	cg20727114	CPT1C	0.126905	0.0588884	1.14 (1.01, 1.27)	0.0311611	0.452578	0.891996	9
	cg26554406	CPT1C	0.130548	0.0606453	1.14 (1.01, 1.28)	0.0313459	0.452866	0.954285	9
	cg17037406	PGAM5	-0.174399	0.0811114	0.84 (0.72, 0.98)	0.0315462	0.453374	0.826683	20
	cg16412592	MLYCD	0.21458	0.0999241	1.24 (1.02, 1.51)	0.0317593	0.454059	0.240202	15
	cg19538614	CPT1C	0.139605	0.0651289	1.15 (1.01, 1.31)	0.0320715	0.456146	0.853298	7
	cg13811879	SARDH	-0.147775	0.0691508	0.86 (0.75, 0.99)	0.0325988	0.461256	0.120988	20
	cg19498375	MRPL40	-0.183455	0.0860773	0.83 (0.70, 0.99)	0.0330657	0.462641	0.351966	14
	cg19471591	CPT1C	0.156613	0.0736243	1.17 (1.01, 1.35)	0.0334044	0.462641	0.929193	7
	cg25309888	MRPL33	-0.112019	0.0527138	0.89 (0.81, 0.99)	0.0335836	0.462641	0.254766	20
	cg04060561	ECHDC1	0.0674851	0.0317672	1.07 (1.01, 1.14)	0.0336396	0.462641	0.699223	20
	cg06483820	AKAP1	-0.0799194	0.0376408	0.92 (0.86, 0.99)	0.0337362	0.462641	0.347229	17
	cg11712482	COMT	0.0702965	0.0331249	1.07 (1.01, 1.14)	0.0338236	0.462641	0.939709	20
	cg07695771	OAT	0.172722	0.0814138	1.19 (1.01, 1.39)	0.0338765	0.462641	0.129384	7
	cg18016565	MCL1	-0.161312	0.0761725	0.85 (0.73, 0.99)	0.034199	0.464734	0.0479632	20
	cg24504518	MRPS26	0.0965248	0.045726	1.10 (1.01, 1.20)	0.0347776	0.465718	0.180708	20
	cg18811423	PNPT1	-0.0860478	0.0407634	0.92 (0.85, 0.99)	0.0347804	0.465718	0.982351	20
	cg09319822	MRPL43	0.180454	0.0857305	1.20 (1.01, 1.42)	0.0353	0.469534	0.761588	7
	cg02403349	MRPL34	-0.0483309	0.0229816	0.95 (0.91, 1.00)	0.0354637	0.469534	0.973265	20
	cg17899476	TIMM50	-0.0977336	0.0465467	0.91 (0.83, 0.99)	0.0357561	0.469619	0.128499	20
	cg20977448	GRPEL2	0.0781123	0.0373336	1.08 (1.00, 1.16)	0.0364136	0.473622	0.336877	20
	cg04873221	ACAT1	0.057532	0.027679	1.06 (1.00, 1.12)	0.0376596	0.485331	0.496506	20
	cg07598021	GRPEL2	-0.102643	0.0495053	0.90 (0.82, 0.99)	0.0381369	0.485976	0.371905	20
	cg09802308	PGAM5	-0.213092	0.102831	0.81 (0.66, 0.99)	0.0382408	0.485976	0.807409	15
	cg10490842	CPT1B	-0.0785481	0.037957	0.92 (0.86, 1.00)	0.0385089	0.486063	0.0354519	20
	cg18411800	VARS2	0.149558	0.0723407	1.16 (1.01, 1.34)	0.0386949	0.486063	0.162608	20
	cg11571001	VARS2	0.161112	0.0780979	1.17 (1.01, 1.37)	0.0391174	0.486063	0.151866	20
	cg00649377	VARS2	0.176472	0.0858751	1.19 (1.01, 1.41)	0.03988	0.486063	0.201823	20
	cg22900075	MRPS23	-0.137833	0.0671386	0.87 (0.76, 0.99)	0.0400763	0.486063	0.691386	18
	cg10799608	SAMM50	0.0508124	0.0247571	1.05 (1.00, 1.10)	0.0401274	0.486063	0.2002	20
	cg16914989	VARS2	0.182814	0.0891295	1.20 (1.01, 1.43)	0.0402567	0.486063	0.193663	20
	cg14524643	SARDH	0.0500889	0.0244419	1.05 (1.00, 1.10)	0.040432	0.486063	0.0359766	20
	cg12033187	MRPS9	0.0953172	0.0465675	1.10 (1.00, 1.21)	0.0406719	0.486063	0.901315	20
	cg12380854	MRPL10	-0.15365	0.0750944	0.86 (0.74, 0.99)	0.0407477	0.486063	0.67714	20
	cg15419313	MRPS26	-0.165243	0.08079	0.85 (0.72, 0.99)	0.0408211	0.486063	0.0752269	7
	cg27650171	VARS2	0.197074	0.0964943	1.22 (1.01, 1.47)	0.0411178	0.486063	0.239115	20
	cg14001893	SARDH	0.217355	0.106459	1.24 (1.01, 1.53)	0.0411839	0.486063	0.0786596	3
	cg10053203	NIT1	-0.191713	0.0939086	0.83 (0.69, 0.99)	0.0412022	0.486063	0.206645	13
	cg17913115	SLC25A10	-0.0731054	0.0358196	0.93 (0.87, 1.00)	0.0412578	0.486063	0.917775	20
	cg00739973	MLYCD	-0.131926	0.0647585	0.88 (0.77, 1.00)	0.0416295	0.48769	0.406281	16
	cg18261909	VARS2	0.216177	0.106401	1.24 (1.01, 1.53)	0.0421817	0.48769	0.248612	20
	cg18068537	CYP11A1	-0.200404	0.0987496	0.82 (0.67, 0.99)	0.0424158	0.48769	0.880066	7
	cg23245838	HMGCL	0.169009	0.08328	1.18 (1.01, 1.39)	0.0424166	0.48769	0.319669	10
	cg12582028	MRPL9	0.0625084	0.0308062	1.06 (1.00, 1.13)	0.0424495	0.48769	0.265564	20
	cg24153003	MRPL9	0.0647029	0.0319074	1.07 (1.00, 1.14)	0.0425774	0.48769	0.264301	20
	cg21416237	FKBP10	0.104496	0.0516008	1.11 (1.00, 1.23)	0.0428579	0.48769	0.437184	11
	cg02144516	AURKAIP1	0.150664	0.0744173	1.16 (1.00, 1.35)	0.0429103	0.48769	0.23643	20
	cg24547396	COMT	0.072675	0.0359408	1.08 (1.00, 1.15)	0.0431685	0.48769	0.799996	20
	cg19829446	ACAT1	0.0748173	0.0370316	1.08 (1.00, 1.16)	0.0433457	0.48769	0.462165	20
	cg16848221	CLPP	-0.0290797	0.0144951	0.97 (0.94, 1.00)	0.0448375	0.494437	0.473186	20
	cg07944420	ACSF3	0.0390816	0.0194939	1.04 (1.00, 1.08)	0.0449829	0.494437	0.285923	20
	cg07576186	PDHB	0.0332568	0.0165898	1.03 (1.00, 1.07)	0.0449998	0.494437	0.338447	20
	cg10265258	ACSF3	0.040826	0.0203696	1.04 (1.00, 1.08)	0.0450414	0.494437	0.22376	20
	cg12796841	GUK1	0.123508	0.0616654	1.13 (1.00, 1.28)	0.0451914	0.494437	0.61815	20
	cg02245810	CPT1B	-0.0744959	0.0372203	0.93 (0.86, 1.00)	0.0453401	0.494437	0.0433869	20
	cg11765312	SUCLG1	-0.143398	0.0716628	0.87 (0.75, 1.00)	0.045391	0.494437	0.786413	20
	cg13514324	C8orf82	-0.103222	0.0518475	0.90 (0.81, 1.00)	0.0464943	0.503268	0.109929	20
	cg00551398	RARS2	0.17406	0.0874582	1.19 (1.00, 1.41)	0.0465683	0.503268	0.0724729	16
	cg18306516	PPIF	-0.158325	0.0797965	0.85 (0.73, 1.00)	0.0472443	0.50678	0.638336	13
	cg05103231	VARS2	0.191049	0.0963605	1.21 (1.00, 1.46)	0.0474062	0.50678	0.0159722	20
	cg22158248	ALDH2	0.0919708	0.0464764	1.10 (1.00, 1.20)	0.0478303	0.50678	0.935389	20
	cg16831022	MRPL10	-0.132652	0.0672056	0.88 (0.77, 1.00)	0.0484011	0.50678	0.334553	20
	cg01445479	ACOT11	-0.147743	0.07489	0.86 (0.74, 1.00)	0.0485189	0.50678	0.218952	9
	cg14963062	ALKBH7	-0.133775	0.0678099	0.87 (0.77, 1.00)	0.0485193	0.50678	0.411421	12
	cg05156805	AIFM3	-0.112698	0.0571345	0.89 (0.80, 1.00)	0.0485519	0.50678	0.102918	4
	cg17514353	UCP3	-0.0973437	0.0493847	0.91 (0.82, 1.00)	0.048709	0.50678	0.939773	20
	cg24088639	PDHX	0.0609813	0.0309398	1.06 (1.00, 1.13)	0.048728	0.50678	0.0370825	20
	cg12619747	MRPL15	0.0787017	0.0399326	1.08 (1.00, 1.17)	0.0487395	0.50678	0.535485	20
	cg02306936	VARS2	-0.31229	0.158803	0.73 (0.54, 1.00)	0.0492383	0.510035	0.0408656	7
	* Only presented the association with P value after FDR adjustment < 0.05 and P for HEIDI test >0.01
	CI, confidence interval; FDR, false dicovery rate; HEIDI, heterogeneity in dependent instruments; SNP, single nucleotide polymorphsim; OR odds ratio

## Sheet: Table S4
	Table S4. Summary data-level Mendelian randomization analysis for association between mitochondrial gene methylations and Crohn's disease in discovery stage*
	probeID	Gene	Beta	SE	OR (95% CI)	P value	P value after FDR adjustment	P value (HEIDI test)	Number of SNPs used in HEIDI test
	cg18642234	GPX1	-0.56901	0.102774	0.57 (0.46, 0.69)	3.08532e-08	2.13042e-05	0.613837	20
	cg12259379	MCCD1	-0.120323	0.0237804	0.89 (0.85, 0.93)	4.19824e-07	0.000193259	0.418875	20
	cg24011261	GPX1	-0.680464	0.139508	0.51 (0.39, 0.67)	1.07377e-06	0.00037072	0.223157	11
	cg05055782	GPX1	-0.806865	0.169682	0.45 (0.32, 0.62)	1.98289e-06	0.000547674	0.364421	10
	cg05551922	GPX1	-0.847419	0.186734	0.43 (0.30, 0.62)	5.67596e-06	0.00128969	0.727554	7
	cg08523029	HINT1	0.141706	0.0313236	1.15 (1.08, 1.23)	6.07023e-06	0.00128969	0.492694	20
	cg14316865	PMPCA	0.913986	0.209218	2.49 (1.66, 3.76)	1.25059e-05	0.00212798	0.448736	7
	cg16915659	CISD1	0.375606	0.0903384	1.46 (1.22, 1.74)	3.21366e-05	0.00493118	0.111383	20
	cg21249771	BOK	-0.164893	0.0407672	0.85 (0.78, 0.92)	5.23797e-05	0.00761436	0.131047	20
	cg01108112	DNLZ	-0.559634	0.145249	0.57 (0.43, 0.76)	0.000116716	0.0153509	0.277255	10
	cg12603531	DNLZ	-0.605732	0.158035	0.55 (0.40, 0.74)	0.000126636	0.0158986	0.200643	4
	cg27088072	BOK	0.23438	0.0614256	1.26 (1.12, 1.43)	0.000135815	0.0163096	0.0716433	20
	cg02747319	BOK	0.308938	0.0832311	1.36 (1.16, 1.60)	0.000205783	0.0227349	0.313076	20
	cg04369964	DNAJC4	0.472299	0.128213	1.60 (1.25, 2.06)	0.000229868	0.0239049	0.18484	16
	cg24687543	MACROD1	-0.318874	0.0869648	0.73 (0.61, 0.86)	0.000245704	0.024237	0.420023	20
	cg04255879	BOK	0.362517	0.102392	1.44 (1.18, 1.76)	0.000399406	0.0334291	0.453166	11
	cg19797930	BOK	0.365116	0.103545	1.44 (1.18, 1.76)	0.000421619	0.0336522	0.855124	11
	cg03979788	D2HGDH	-0.302355	0.0890391	0.74 (0.62, 0.88)	0.000684387	0.0510886	0.199701	19
	cg11274314	BOK	0.262438	0.0805716	1.30 (1.11, 1.52)	0.00112519	0.0796862	0.0766567	20
	cg01161248	MRPS18B	-0.315199	0.0977911	0.73 (0.60, 0.88)	0.00126774	0.0854027	0.80613	9
	cg07027075	LIAS	-0.198798	0.0618545	0.82 (0.73, 0.93)	0.00130919	0.0860946	0.351772	20
	cg16789995	HEBP1	-0.564627	0.176673	0.57 (0.40, 0.80)	0.001394	0.0895404	0.501516	10
	cg14850660	HEBP1	0.359749	0.114616	1.43 (1.14, 1.79)	0.00169687	0.106517	0.435891	20
	cg25547332	ACSL6	0.130237	0.0422825	1.14 (1.05, 1.24)	0.0020689	0.126984	0.36218	19
	cg25007680	PARK7	-0.277382	0.0907404	0.76 (0.63, 0.91)	0.00223658	0.134292	0.666031	20
	cg21474247	ACSL6	0.307232	0.100848	1.36 (1.12, 1.66)	0.0023154	0.136066	0.523721	20
	cg15939973	PGS1	-0.190934	0.0633038	0.83 (0.73, 0.94)	0.00256001	0.147307	0.502615	20
	cg27562431	ARF5	0.259726	0.086658	1.30 (1.09, 1.54)	0.00272521	0.153613	0.344569	20
	cg06647332	ACSL6	0.111594	0.0373863	1.12 (1.04, 1.20)	0.00283682	0.153718	0.153021	16
	cg02961109	MCL1	-0.356141	0.119763	0.70 (0.55, 0.89)	0.00294219	0.153718	0.68552	19
	cg19734801	ACSL6	0.123368	0.0414889	1.13 (1.04, 1.23)	0.00294418	0.153718	0.417564	17
	cg01355876	ACSL6	0.186788	0.0628295	1.21 (1.07, 1.36)	0.00294969	0.153718	0.287117	20
	cg06307176	ACSL6	0.14163	0.0487125	1.15 (1.05, 1.27)	0.00364364	0.182977	0.166321	20
	cg10457066	NAT8L	-0.243377	0.0845182	0.78 (0.66, 0.93)	0.00398208	0.196402	0.229934	12
	cg05853013	VARS2	0.473559	0.167225	1.61 (1.16, 2.23)	0.00462783	0.216645	0.133796	12
	cg11578532	TSTD1	-0.0667795	0.0241337	0.94 (0.89, 0.98)	0.00565627	0.250204	0.574835	20
	cg05147763	NAT8L	0.275212	0.0995353	1.32 (1.08, 1.60)	0.00569277	0.250204	0.241741	11
	cg10857774	DMPK	-0.131862	0.0477044	0.88 (0.80, 0.96)	0.00570704	0.250204	0.962811	20
	cg00739973	MLYCD	0.296578	0.107913	1.35 (1.09, 1.66)	0.00599015	0.258512	0.455196	16
	cg12898512	TSTD1	-0.127226	0.0466144	0.88 (0.80, 0.96)	0.00634641	0.269673	0.516064	20
	cg24411043	TSTD1	-0.156822	0.058043	0.85 (0.76, 0.96)	0.00689611	0.288592	0.392579	20
	cg23274030	SFXN4	0.20826	0.0780122	1.23 (1.06, 1.43)	0.00759465	0.295917	0.853755	20
	cg17530031	D2HGDH	0.254709	0.0956078	1.29 (1.07, 1.56)	0.00771943	0.295917	0.407384	10
	cg18259342	PNKD	-0.0671621	0.0252777	0.94 (0.89, 0.98)	0.00788466	0.295917	0.798285	20
	cg19463518	POLRMT	0.205216	0.0776615	1.23 (1.05, 1.43)	0.00823093	0.295917	0.113663	15
	cg08160477	MCCD1	0.0814355	0.0308454	1.08 (1.02, 1.15)	0.0082877	0.295917	0.893651	6
	cg25165880	ACOT7	-0.286862	0.109019	0.75 (0.61, 0.93)	0.00850571	0.295917	0.630899	20
	cg12315997	LIAS	-0.256612	0.0984449	0.77 (0.64, 0.94)	0.00914315	0.295917	0.468877	17
	cg17724175	MCL1	-0.0838775	0.0322243	0.92 (0.86, 0.98)	0.00924316	0.295917	0.541549	20
	cg20124610	CARS2	0.168807	0.0650666	1.18 (1.04, 1.34)	0.00947642	0.295917	0.151844	20
	cg14416726	RMND1	0.0613428	0.0236776	1.06 (1.02, 1.11)	0.00957662	0.295917	0.553946	20
	cg17964305	MSRA	-0.319435	0.123331	0.73 (0.57, 0.93)	0.00959577	0.295917	0.706113	20
	cg10385390	PARK7	0.276235	0.106739	1.32 (1.07, 1.62)	0.0096551	0.295917	0.287007	20
	cg17179660	RMND1	0.0738214	0.0285438	1.08 (1.02, 1.14)	0.00970267	0.295917	0.539596	20
	cg12426196	TSTD1	-0.254724	0.0985827	0.78 (0.64, 0.94)	0.00977005	0.295917	0.288763	16
	cg00446235	TSTD1	-0.258124	0.0999954	0.77 (0.64, 0.94)	0.00984134	0.295917	0.461687	13
	cg11731300	TSTD1	-0.257561	0.0997827	0.77 (0.64, 0.94)	0.00984516	0.295917	0.54038	13
	cg04779161	DMPK	-0.194877	0.0756184	0.82 (0.71, 0.95)	0.00996305	0.295917	0.156474	20
	cg13906823	TSTD1	-0.261873	0.101652	0.77 (0.63, 0.94)	0.0099902	0.295917	0.455949	13
	cg13466383	TSTD1	-0.264379	0.102729	0.77 (0.63, 0.94)	0.0100657	0.295917	0.866408	11
	cg04880052	PNKD	-0.16198	0.0629961	0.85 (0.75, 0.96)	0.0101324	0.295917	0.905881	20
	cg27479759	TXNRD1	0.166801	0.0649419	1.18 (1.04, 1.34)	0.0102151	0.295917	0.357767	20
	cg03237166	ALDH1B1	0.205147	0.0799487	1.23 (1.05, 1.44)	0.0102883	0.295917	0.165324	9
	cg10967178	ACOT7	-0.3434	0.134105	0.71 (0.55, 0.92)	0.0104466	0.295917	0.690966	20
	cg16320809	PGS1	0.0976432	0.038155	1.10 (1.02, 1.19)	0.0104937	0.295917	0.198787	20
	cg10901867	NAT8L	0.0572265	0.0223858	1.06 (1.01, 1.11)	0.010577	0.295917	0.33387	20
	cg07967677	TSTD1	-0.276416	0.10817	0.76 (0.61, 0.94)	0.0106069	0.295917	0.283741	20
	cg27180868	TSTD1	-0.279126	0.109422	0.76 (0.61, 0.94)	0.0107439	0.295917	0.453221	15
	cg11530289	ADHFE1	0.246328	0.0966834	1.28 (1.06, 1.55)	0.0108411	0.295917	0.832835	20
	cg24323958	SLC25A24	0.187425	0.073583	1.21 (1.04, 1.39)	0.0108617	0.295917	0.415069	20
	cg24161057	TSTD1	-0.284611	0.111832	0.75 (0.60, 0.94)	0.0109281	0.295917	0.603625	10
	cg05584070	CARS2	0.250664	0.0989854	1.28 (1.06, 1.56)	0.0113308	0.303841	0.7501	20
	cg20518572	MRPL33	-0.217209	0.0860583	0.80 (0.68, 0.95)	0.0116038	0.308169	0.508037	20
	cg12345456	MSRA	0.160418	0.0636818	1.17 (1.04, 1.33)	0.0117669	0.309525	0.561566	20
	cg02564969	RMND1	-0.160832	0.0641495	0.85 (0.75, 0.97)	0.0121714	0.311273	0.437135	20
	cg11518359	PARK7	-0.37818	0.152149	0.69 (0.51, 0.92)	0.0129336	0.326705	0.483335	14
	cg18016565	MCL1	-0.24293	0.0979706	0.78 (0.65, 0.95)	0.0131522	0.326705	0.83287	20
	cg17431739	MSRB2	0.187531	0.0756919	1.21 (1.04, 1.40)	0.0132283	0.326705	0.804214	20
	cg05991184	PNKD	0.270984	0.109398	1.31 (1.06, 1.62)	0.013248	0.326705	0.837148	20
	cg16579770	DHODH	-0.216017	0.0874049	0.81 (0.68, 0.96)	0.0134564	0.32801	0.466008	20
	cg16417840	NAT8L	-0.0937845	0.0381839	0.91 (0.84, 0.98)	0.0140443	0.3344	0.267535	20
	cg05803853	OAT	-0.338243	0.138004	0.71 (0.54, 0.93)	0.0142473	0.335042	0.420934	7
	cg08942192	SLC25A24	0.099152	0.0406502	1.10 (1.02, 1.20)	0.0147219	0.341697	0.174187	20
	cg00372249	ACSL1	-0.10268	0.0421671	0.90 (0.83, 0.98)	0.0148887	0.342688	0.185319	20
	cg03560416	MTIF3	0.110176	0.0453931	1.12 (1.02, 1.22)	0.0152175	0.343977	0.538473	20
	cg01272428	MTHFD2	0.154246	0.0635921	1.17 (1.03, 1.32)	0.0152851	0.343977	0.106825	17
	cg06970220	SLC25A44	0.0808866	0.0333586	1.08 (1.02, 1.16)	0.0153183	0.343977	0.147736	20
	cg14992101	AURKAIP1	-0.308757	0.127842	0.73 (0.57, 0.94)	0.0157291	0.34755	0.51126	11
	cg24441810	TMEM177	0.24477	0.101687	1.28 (1.05, 1.56)	0.0160802	0.351662	0.522506	20
	cg20823481	ACSL1	-0.164524	0.0684453	0.85 (0.74, 0.97)	0.0162289	0.351662	0.720189	13
	cg25307641	SURF1	0.335366	0.139608	1.40 (1.06, 1.84)	0.0162972	0.351662	0.82671	5
	cg20259814	BCL2L10	-0.36545	0.15303	0.69 (0.51, 0.94)	0.0169362	0.362618	0.192829	7
	cg06032048	DNA2	-0.117267	0.049367	0.89 (0.81, 0.98)	0.0175291	0.365329	0.132839	20
	cg25000555	DNA2	-0.253405	0.106787	0.78 (0.63, 0.96)	0.0176447	0.365329	0.2266	12
	cg27295412	MRPL20	0.326038	0.137451	1.39 (1.06, 1.81)	0.0176903	0.365329	0.567586	9
	cg13484341	DNA2	-0.123292	0.0520003	0.88 (0.80, 0.98)	0.0177409	0.365329	0.069419	20
	cg24849049	SLC25A44	0.177698	0.0750383	1.19 (1.03, 1.38)	0.0178798	0.365329	0.170744	12
	cg11240327	LYRM2	0.274743	0.116129	1.32 (1.05, 1.65)	0.0179887	0.365329	0.651234	6
	cg02784464	MTHFD1L	-0.107333	0.0455103	0.90 (0.82, 0.98)	0.0183525	0.367316	0.709894	20
	cg04579398	SDHAF1	-0.283199	0.120288	0.75 (0.60, 0.95)	0.0185557	0.368465	0.137818	6
	cg14094639	AURKAIP1	-0.280331	0.119424	0.76 (0.60, 0.95)	0.018907	0.368465	0.137323	20
	cg13444374	SLC25A38	0.0908778	0.0387161	1.10 (1.02, 1.18)	0.0189106	0.368465	0.175005	20
	cg26805528	CRAT	-0.280008	0.119323	0.76 (0.60, 0.95)	0.0189435	0.368465	0.156789	15
	cg13175981	MCL1	0.125771	0.0538777	1.13 (1.02, 1.26)	0.0195757	0.375472	0.585062	20
	cg20460227	TMEM177	0.24199	0.10434	1.27 (1.04, 1.56)	0.0203812	0.380896	0.250315	14
	cg05377527	NDUFS3	0.121551	0.0524515	1.13 (1.02, 1.25)	0.0204816	0.380896	0.551202	20
	cg18026197	CHCHD6	0.0556642	0.0240214	1.06 (1.01, 1.11)	0.0204888	0.380896	0.0901762	20
	cg17408686	CHCHD6	0.058999	0.0254724	1.06 (1.01, 1.12)	0.020548	0.380896	0.0808488	20
	cg24721647	ACSL1	-0.29173	0.126777	0.75 (0.58, 0.96)	0.0213843	0.393756	0.32527	5
	cg09580922	PGS1	0.135735	0.0599277	1.15 (1.02, 1.29)	0.0235141	0.423315	0.169435	20
	cg21421171	C8orf82	0.139548	0.0617512	1.15 (1.02, 1.30)	0.0238314	0.423315	0.418947	20
	cg01557330	MTHFD1L	0.316439	0.140031	1.37 (1.04, 1.81)	0.0238345	0.423315	0.138142	19
	cg02887652	C8orf82	-0.144633	0.0640303	0.87 (0.76, 0.98)	0.0238947	0.423315	0.308975	20
	cg03847636	GRPEL1	-0.303093	0.134196	0.74 (0.57, 0.96)	0.0239092	0.423315	0.377881	10
	cg22382021	C8orf82	0.153026	0.0679238	1.17 (1.02, 1.33)	0.0242645	0.42687	0.518497	20
	cg23675524	SARS2	-0.166713	0.0744736	0.85 (0.73, 0.98)	0.025185	0.439415	0.192253	20
	cg04780086	BCL2L11	-0.25057	0.112019	0.78 (0.62, 0.97)	0.0252958	0.439415	0.172842	17
	cg07549120	C8orf82	-0.215699	0.09768	0.81 (0.67, 0.98)	0.027229	0.464559	0.441222	20
	cg19870284	MRPS14	0.309493	0.140326	1.36 (1.04, 1.79)	0.0274164	0.464559	0.608085	9
	cg06196801	ACADS	0.0943679	0.0428332	1.10 (1.01, 1.20)	0.0275843	0.464559	0.0818375	20
	cg25667997	C8orf82	-0.236865	0.107917	0.79 (0.64, 0.97)	0.0281724	0.470686	0.40434	20
	cg05868183	MRPL27	-0.117576	0.0536579	0.89 (0.80, 0.99)	0.0284366	0.470686	0.256853	20
	cg18121565	RMND1	0.197817	0.0905651	1.22 (1.02, 1.46)	0.0289437	0.470686	0.880707	17
	cg21364607	FARS2	-0.250213	0.11458	0.78 (0.62, 0.97)	0.0289813	0.470686	0.962561	9
	cg03926050	PPTC7	-0.256015	0.117337	0.77 (0.62, 0.97)	0.0291192	0.470686	0.932385	20
	cg19373347	LYPLAL1	0.0401457	0.0184567	1.04 (1.00, 1.08)	0.0296204	0.475648	0.772771	20
	cg18861015	DMPK	-0.121594	0.0560765	0.89 (0.79, 0.99)	0.030132	0.481066	0.121088	20
	cg23907586	ACADS	0.0659761	0.0305452	1.07 (1.01, 1.13)	0.0307766	0.485541	0.164056	20
	cg14849468	ALDH6A1	-0.20154	0.0933918	0.82 (0.68, 0.98)	0.0309275	0.485541	0.24545	20
	cg03392753	COX19	-0.0824168	0.038194	0.92 (0.85, 0.99)	0.0309396	0.485541	0.101059	20
	cg06793505	ACADS	0.0959556	0.0446303	1.10 (1.01, 1.20)	0.0315543	0.486638	0.0913001	20
	cg26035489	UQCR10	0.228669	0.106414	1.26 (1.02, 1.55)	0.0316443	0.486638	0.1721	20
	cg21904251	DMPK	0.0726591	0.0339555	1.08 (1.01, 1.15)	0.0323684	0.486638	0.130906	20
	cg22163199	MRPL55	0.182284	0.0852981	1.20 (1.02, 1.42)	0.0325964	0.486638	0.149255	20
	cg17830140	POLRMT	0.0653453	0.0305942	1.07 (1.01, 1.13)	0.0326898	0.486638	0.536142	16
	cg01535453	ACADS	0.128467	0.0601869	1.14 (1.01, 1.28)	0.0328046	0.486638	0.227475	20
	cg13375538	PRDX2	-0.101217	0.0474661	0.90 (0.82, 0.99)	0.0329733	0.486638	0.218835	20
	cg12111149	POLRMT	0.0779248	0.0365483	1.08 (1.01, 1.16)	0.0329982	0.486638	0.452412	12
	cg04980849	GATM	0.261208	0.122542	1.30 (1.02, 1.65)	0.0330411	0.486638	0.979779	10
	cg18504989	DMPK	-0.174137	0.0817162	0.84 (0.72, 0.99)	0.0330897	0.486638	0.159202	16
	cg14061069	DMPK	-0.0403337	0.0189369	0.96 (0.93, 1.00)	0.0331803	0.486638	0.100048	20
	cg02315732	FTH1	0.267793	0.125746	1.31 (1.02, 1.67)	0.0332016	0.486638	0.421619	10
	cg02707162	POLRMT	-0.0933854	0.0439147	0.91 (0.84, 0.99)	0.0334603	0.486638	0.306598	16
	cg03214052	ACOT11	-0.306452	0.144143	0.74 (0.55, 0.98)	0.0335012	0.486638	0.392397	6
	cg21661344	POLRMT	-0.0987453	0.0464856	0.91 (0.83, 0.99)	0.0336524	0.486638	0.383109	15
	cg20908204	DMPK	-0.0780433	0.0368199	0.92 (0.86, 0.99)	0.0340399	0.487142	0.261803	20
	cg19064304	LACTB	0.117977	0.0557474	1.13 (1.01, 1.26)	0.0343211	0.488634	0.0541417	20
	cg11101109	DMPK	-0.0981787	0.0464567	0.91 (0.83, 0.99)	0.0345718	0.489679	0.241208	20
	cg23467004	PRDX2	-0.155216	0.07378	0.86 (0.74, 0.99)	0.0353982	0.497075	0.264089	20
	cg01098959	DMPK	0.0989022	0.0470261	1.10 (1.01, 1.21)	0.035454	0.497075	0.196451	20
	cg19269473	MRPS23	0.282889	0.135576	1.33 (1.02, 1.73)	0.0369267	0.505666	0.984613	8
	cg12108912	TMEM177	0.249346	0.119519	1.28 (1.02, 1.62)	0.0369563	0.505666	0.346611	11
	cg04064452	BOK	0.278927	0.133721	1.32 (1.02, 1.72)	0.0369887	0.505666	0.0847051	19
	cg13944870	MRPS15	0.17726	0.0850014	1.19 (1.01, 1.41)	0.0370353	0.505666	0.68189	20
	cg27391679	OPA3	0.302399	0.145109	1.35 (1.02, 1.80)	0.0371652	0.505666	0.0640136	12
	cg10108402	MRPL38	0.100043	0.0480732	1.11 (1.01, 1.21)	0.0374293	0.506763	0.828441	20
	cg22615255	SLC25A28	-0.189285	0.0914123	0.83 (0.69, 0.99)	0.038389	0.515991	0.21874	11
	cg07023327	MRPS17	-0.157323	0.076014	0.85 (0.74, 0.99)	0.0384845	0.515991	0.0849246	20
	cg02376097	DMPK	-0.111105	0.0538433	0.89 (0.81, 0.99)	0.0390663	0.519221	0.0840309	20
	cg05191313	HSD17B4	0.241182	0.116902	1.27 (1.01, 1.60)	0.0391022	0.519221	0.753271	3
	cg15976709	PRDX2	-0.21255	0.103244	0.81 (0.66, 0.99)	0.0395215	0.519221	0.735913	11
	cg24803614	FTH1	0.150042	0.0728817	1.16 (1.01, 1.34)	0.0395228	0.519221	0.557848	20
	cg00551398	RARS2	0.234573	0.114066	1.26 (1.01, 1.58)	0.0397375	0.519221	0.23337	17
	cg00119755	SLC25A48	0.179224	0.0872024	1.20 (1.01, 1.42)	0.0398533	0.519221	0.434436	20
	cg20624886	DMPK	-0.211469	0.103172	0.81 (0.66, 0.99)	0.0403968	0.521509	0.0601026	9
	cg19529146	MTIF3	-0.0950961	0.0463981	0.91 (0.83, 1.00)	0.0404065	0.521509	0.697189	20
	cg01021169	UQCR10	-0.131448	0.0644477	0.88 (0.77, 0.99)	0.0413892	0.531707	0.124658	20
	cg25044876	CYB5R3	-0.200175	0.0983656	0.82 (0.68, 0.99)	0.0418502	0.53514	0.389644	19
	cg11227872	MRPS15	0.172214	0.0847531	1.19 (1.01, 1.40)	0.0421591	0.536606	0.821721	20
	cg07355157	MSRB2	-0.0643381	0.0316993	0.94 (0.88, 1.00)	0.0423936	0.537116	0.465342	20
	cg01048752	MSRA	0.181294	0.0894138	1.20 (1.01, 1.43)	0.0426026	0.537298	0.880507	20
	cg03306368	FBXL4	0.213854	0.105653	1.24 (1.01, 1.52)	0.0429588	0.539329	0.131262	5
	cg13618045	PRDX2	-0.258384	0.1278	0.77 (0.60, 0.99)	0.0431991	0.539891	0.630733	12
	cg11742688	ABCB10	0.0473543	0.0235014	1.05 (1.00, 1.10)	0.0439094	0.546297	0.990562	20
	cg00355656	ABCB10	0.0578173	0.0287285	1.06 (1.00, 1.12)	0.0441628	0.546985	0.988547	20
	cg07834396	MSRB2	-0.127559	0.0635566	0.88 (0.78, 1.00)	0.0447479	0.549139	0.711455	20
	cg13588086	GLDC	-0.167362	0.0834763	0.85 (0.72, 1.00)	0.0449736	0.549139	0.979307	20
	cg27246729	ACADS	0.0910616	0.045511	1.10 (1.00, 1.20)	0.0454063	0.549778	0.17448	20
	cg08362308	SPG7	-0.0718485	0.035938	0.93 (0.87, 1.00)	0.0455826	0.549778	0.416018	20
	cg16000360	GUK1	-0.23137	0.115967	0.79 (0.63, 1.00)	0.0460276	0.550339	0.687103	8
	cg08545169	NDUFS2	0.070698	0.0355328	1.07 (1.00, 1.15)	0.0466289	0.554521	0.109591	20
	cg21050076	GCDH	-0.151713	0.0763424	0.86 (0.74, 1.00)	0.0468927	0.554521	0.383737	20
	cg27308130	CHCHD6	0.206551	0.103997	1.23 (1.00, 1.51)	0.0470196	0.554521	0.584686	20
	cg05280133	GATM	0.101106	0.0509431	1.11 (1.00, 1.22)	0.0471805	0.554521	0.808227	20
	cg16399182	COQ3	-0.230824	0.116548	0.79 (0.63, 1.00)	0.047647	0.555523	0.651357	11
	cg08909806	TSPO	0.0674076	0.0340388	1.07 (1.00, 1.14)	0.047668	0.555523	0.437122	20
	cg17414007	GCDH	0.16934	0.085637	1.18 (1.00, 1.40)	0.0479947	0.555862	0.307474	17
	cg14910265	GATM	0.121228	0.0613349	1.13 (1.00, 1.27)	0.0480996	0.555862	0.910484	20
	cg00767496	GATM	0.128649	0.0651948	1.14 (1.00, 1.29)	0.0484615	0.557712	0.905907	20
	cg00343092	TSPO	0.10047	0.051033	1.11 (1.00, 1.22)	0.0489841	0.559067	0.212394	20
	cg11801851	NDUFS2	-0.135244	0.0689838	0.87 (0.76, 1.00)	0.0499354	0.567579	0.126108	13
	* Only presented the association with P value after FDR adjustment < 0.05 and P for HEIDI test >0.01
	CI, confidence interval; FDR, false dicovery rate; HEIDI, heterogeneity in dependent instruments; SNP, single nucleotide polymorphsim; OR odds ratio

## Sheet: Table S5
	Table S5. Summary data-level Mendelian randomization analysis for association between mitochondrial gene methylations and Crohn's disease in replicated stage*
	probeID	Gene	Beta	SE	OR (95% CI)	P value	P value after FDR adjustment	P value (HEIDI test)	Number of SNPs used in HEIDI test
	The UK Biobank study
	cg01613691	GPX4	0.35863	0.0711841	1.43 (1.24, 1.65)	4.7026e-07	0.00129463	0.153621	20
	cg09424348	VARS2	-0.643816	0.185507	0.53 (0.37, 0.76)	0.000519346	0.695982	0.151469	6
	cg08308162	TMEM186	-0.2142	0.0658453	0.81 (0.71, 0.92)	0.00114164	0.695982	0.0912367	20
	cg12433575	VARS2	-0.556609	0.173949	0.57 (0.41, 0.81)	0.00137505	0.695982	0.118787	11
	cg16915659	CISD1	0.394342	0.126441	1.48 (1.16, 1.90)	0.00181594	0.695982	0.0173229	20
	cg15190747	BCL2L10	-0.386154	0.130304	0.68 (0.53, 0.88)	0.00304177	0.695982	0.0437193	20
	cg20608990	CASP8	-0.231417	0.0804023	0.79 (0.68, 0.93)	0.00399898	0.695982	0.567389	20
	cg11602041	ME3	0.1945	0.0679036	1.21 (1.06, 1.39)	0.00417852	0.695982	0.332045	20
	cg15913645	MRPS27	0.246739	0.088508	1.28 (1.08, 1.52)	0.00530745	0.695982	0.724313	12
	cg27246729	ACADS	0.190426	0.0688129	1.21 (1.06, 1.38)	0.00565224	0.695982	0.959055	20
	cg06196801	ACADS	0.174582	0.0654909	1.19 (1.05, 1.35)	0.00768161	0.695982	0.993283	20
	cg13717350	SARDH	-0.0833161	0.0312949	0.92 (0.87, 0.98)	0.00776111	0.695982	0.296125	20
	cg23907586	ACADS	0.124365	0.0467928	1.13 (1.03, 1.24)	0.00786577	0.695982	0.963159	20
	cg07158495	HINT1	0.552582	0.208151	1.74 (1.16, 2.61)	0.00793758	0.695982	0.387418	20
	cg24768164	ACADS	-0.0911967	0.0343865	0.91 (0.85, 0.98)	0.00799914	0.695982	0.497215	20
	cg21721566	ACADS	0.104322	0.0393805	1.11 (1.03, 1.20)	0.008071	0.695982	0.949099	20
	cg05493344	SARDH	-0.135014	0.0510075	0.87 (0.79, 0.97)	0.00812228	0.695982	0.224263	20
	cg13458384	SARDH	-0.138305	0.052256	0.87 (0.79, 0.96)	0.0081286	0.695982	0.270338	20
	cg27114512	SARDH	-0.142657	0.0539415	0.87 (0.78, 0.96)	0.00817713	0.695982	0.20224	20
	cg17593404	DLD	0.261355	0.0990233	1.30 (1.07, 1.58)	0.00830702	0.695982	0.704176	20
	cg06793505	ACADS	0.180876	0.0685311	1.20 (1.05, 1.37)	0.00830705	0.695982	0.989998	20
	cg11713493	PLD6	-0.16836	0.0639258	0.85 (0.75, 0.96)	0.00844644	0.695982	0.273989	20
	cg09293387	AGPAT5	0.560042	0.212653	1.75 (1.15, 2.66)	0.0084485	0.695982	0.706712	14
	cg11084629	PARS2	0.340966	0.12953	1.41 (1.09, 1.81)	0.00848022	0.695982	0.713264	14
	cg13031029	DLD	0.0729213	0.0277724	1.08 (1.02, 1.14)	0.0086477	0.695982	0.676898	20
	cg23448998	PLD6	-0.399725	0.15249	0.67 (0.50, 0.90)	0.00875894	0.695982	0.229214	17
	cg10600917	ACADS	0.441522	0.168773	1.56 (1.12, 2.16)	0.00889481	0.695982	0.975365	20
	cg01535453	ACADS	0.24216	0.0927556	1.27 (1.06, 1.53)	0.00903496	0.695982	0.993147	20
	cg24578857	PLD6	-0.235943	0.0906173	0.79 (0.66, 0.94)	0.00922136	0.695982	0.0844734	20
	cg27522780	ACADS	0.382825	0.147117	1.47 (1.10, 1.96)	0.00926345	0.695982	0.996126	20
	cg23668581	ME3	0.0922182	0.0357124	1.10 (1.02, 1.18)	0.00981599	0.695982	0.0924152	20
	cg24687543	MACROD1	-0.295896	0.1147	0.74 (0.59, 0.93)	0.00988752	0.695982	0.36379	20
	cg16340422	PLD6	-0.286228	0.111177	0.75 (0.60, 0.93)	0.0100375	0.695982	0.0689807	20
	cg13709982	SARDH	-0.293899	0.114427	0.75 (0.60, 0.93)	0.010216	0.695982	0.0209906	20
	cg01490728	SARDH	-0.301367	0.11761	0.74 (0.59, 0.93)	0.0103946	0.695982	0.0528387	17
	cg14163119	SARDH	-0.32216	0.126236	0.72 (0.57, 0.93)	0.0107092	0.695982	0.404605	13
	cg25393494	PLD6	-0.273923	0.107602	0.76 (0.62, 0.94)	0.0109054	0.695982	0.0974687	20
	cg19093370	PLD6	-0.290655	0.114623	0.75 (0.60, 0.94)	0.0112204	0.695982	0.0785522	20
	cg07598021	GRPEL2	0.247572	0.0979039	1.28 (1.06, 1.55)	0.0114477	0.695982	0.0627369	20
	cg08168431	PARS2	0.227429	0.0901928	1.26 (1.05, 1.50)	0.0116827	0.695982	0.602843	20
	cg02601318	VARS2	-0.380907	0.15133	0.68 (0.51, 0.92)	0.0118339	0.695982	0.0744294	20
	cg20977448	GRPEL2	-0.184172	0.0734929	0.83 (0.72, 0.96)	0.0122112	0.695982	0.0214317	20
	cg01610636	GTPBP3	0.365719	0.146601	1.44 (1.08, 1.92)	0.0126077	0.695982	0.369366	5
	cg14061069	DMPK	-0.070419	0.0282867	0.93 (0.88, 0.99)	0.0127931	0.695982	0.885082	20
	cg07916967	GTPBP3	0.313151	0.125839	1.37 (1.07, 1.75)	0.0128282	0.695982	0.104706	8
	cg21904251	DMPK	0.126631	0.0510105	1.13 (1.03, 1.25)	0.0130481	0.695982	0.764405	20
	cg01255646	AGXT	0.408278	0.164605	1.50 (1.09, 2.08)	0.0131256	0.695982	0.939472	20
	cg20908204	DMPK	-0.136257	0.055096	0.87 (0.78, 0.97)	0.0133955	0.695982	0.48848	20
	cg18861015	DMPK	-0.205051	0.0830074	0.81 (0.69, 0.96)	0.0135008	0.695982	0.967905	20
	cg09793057	GTPBP3	0.308003	0.12494	1.36 (1.07, 1.74)	0.013693	0.695982	0.249889	5
	cg11101109	DMPK	-0.171411	0.0695903	0.84 (0.74, 0.97)	0.0137722	0.695982	0.699812	20
	cg07884270	TRMT1	0.46086	0.187722	1.59 (1.10, 2.29)	0.0140881	0.695982	0.318173	5
	cg01098959	DMPK	0.172969	0.0704659	1.19 (1.04, 1.36)	0.0141022	0.695982	0.625844	20
	cg18515940	OXR1	-0.136201	0.0557433	0.87 (0.78, 0.97)	0.0145509	0.695982	0.144007	20
	cg01208243	ACADSB	0.147453	0.0604269	1.16 (1.03, 1.30)	0.0146795	0.695982	0.0794854	20
	cg06366792	ACADS	0.234055	0.0962309	1.26 (1.05, 1.53)	0.0150065	0.695982	0.716234	20
	cg07272042	COX4I1	-0.456246	0.187855	0.63 (0.44, 0.92)	0.0151525	0.695982	0.947547	6
	cg00293381	ACADS	0.490252	0.201889	1.63 (1.10, 2.43)	0.0151685	0.695982	0.984712	20
	cg02376097	DMPK	-0.192492	0.0795874	0.82 (0.71, 0.96)	0.0155794	0.703116	0.895417	20
	cg24924294	MRPL54	0.332643	0.137949	1.39 (1.06, 1.83)	0.0158934	0.705716	0.189138	4
	cg18349660	FECH	-0.169253	0.0703628	0.84 (0.74, 0.97)	0.0161535	0.705884	0.37453	20
	cg18504989	DMPK	-0.294514	0.122983	0.74 (0.59, 0.95)	0.0166314	0.70596	0.811545	16
	cg09058554	SLC25A33	-0.183619	0.0767012	0.83 (0.72, 0.97)	0.0166681	0.70596	0.0269906	20
	cg11885471	PXMP4	-0.272789	0.115511	0.76 (0.61, 0.95)	0.0181965	0.709667	0.076881	20
	cg17283826	PRODH	0.214326	0.0908948	1.24 (1.04, 1.48)	0.0183757	0.709667	0.888901	20
	cg05355320	RDH13	0.0799758	0.033933	1.08 (1.01, 1.16)	0.0184296	0.709667	0.958038	20
	cg15147113	MRPL44	0.0646905	0.0274935	1.07 (1.01, 1.13)	0.0186255	0.709667	0.917075	20
	cg19812495	PTCD2	0.520187	0.22156	1.68 (1.09, 2.60)	0.0188829	0.709667	0.6112	3
	cg20624886	DMPK	-0.364762	0.155475	0.69 (0.51, 0.94)	0.0189704	0.709667	0.656132	9
	cg07274523	GPX1	-0.126687	0.0541131	0.88 (0.79, 0.98)	0.019224	0.709667	0.713517	20
	cg24599065	CASP8	-0.101286	0.0434272	0.90 (0.83, 0.98)	0.0196842	0.709667	0.405932	20
	cg09813248	ACADS	0.173707	0.0749898	1.19 (1.03, 1.38)	0.0205363	0.709667	0.647566	20
	cg12984635	ETHE1	0.230727	0.0998821	1.26 (1.04, 1.53)	0.0208886	0.709667	0.404575	20
	cg04816394	CKMT2	-0.214199	0.0928747	0.81 (0.67, 0.97)	0.0210925	0.709667	0.416069	20
	cg05195017	NEU4	-0.13703	0.0594413	0.87 (0.78, 0.98)	0.0211494	0.709667	0.442258	5
	cg15485101	SPATA19	-0.164394	0.0713563	0.85 (0.74, 0.98)	0.0212311	0.709667	0.439563	20
	cg07068382	MTCH1	-0.241948	0.105063	0.79 (0.64, 0.96)	0.0212853	0.709667	0.877201	20
	cg17020726	SPR	-0.198956	0.0865143	0.82 (0.69, 0.97)	0.0214656	0.709667	0.0156554	20
	cg07682663	CHCHD5	-0.134128	0.0584086	0.87 (0.78, 0.98)	0.021654	0.709667	0.338716	20
	cg13079949	MRPL54	0.40915	0.178573	1.51 (1.06, 2.14)	0.0219508	0.709667	0.338903	3
	cg00499289	CHCHD5	-0.162422	0.0710185	0.85 (0.74, 0.98)	0.0221937	0.709667	0.425578	20
	cg18306516	PPIF	-0.359993	0.157513	0.70 (0.51, 0.95)	0.0222842	0.709667	0.166432	13
	cg00798317	PDK2	-0.194753	0.0852648	0.82 (0.70, 0.97)	0.0223657	0.709667	0.898811	20
	cg14176132	CHCHD5	-0.185376	0.0813379	0.83 (0.71, 0.97)	0.0226622	0.709667	0.341375	20
	cg04749549	GTPBP3	-0.132479	0.0581383	0.88 (0.78, 0.98)	0.0226859	0.709667	0.423572	20
	cg06180061	C16orf91	-0.352955	0.155313	0.70 (0.52, 0.95)	0.0230535	0.709667	0.835632	6
	cg11323506	CKMT2	-0.192308	0.0847161	0.83 (0.70, 0.97)	0.023206	0.709667	0.283319	20
	cg19290902	FBXL4	0.365417	0.161941	1.44 (1.05, 1.98)	0.02404	0.709667	0.0810875	17
	cg12827530	CKMT2	-0.232665	0.103285	0.79 (0.65, 0.97)	0.0242809	0.709667	0.484379	20
	cg23968552	SLC25A48	-0.486631	0.216114	0.61 (0.40, 0.94)	0.0243393	0.709667	0.194457	9
	cg03038685	BDH1	0.393288	0.174934	1.48 (1.05, 2.09)	0.0245634	0.709667	0.978388	7
	cg01161248	MRPS18B	-0.357235	0.159131	0.70 (0.51, 0.96)	0.0247739	0.709667	0.823125	7
	cg01608635	MRPS11	-0.200705	0.0896099	0.82 (0.69, 0.98)	0.0251063	0.709667	0.0568221	20
	cg09483904	HSD17B8	-0.41643	0.186125	0.66 (0.46, 0.95)	0.0252624	0.709667	0.254213	5
	cg09351263	COX4I1	-0.0634936	0.0284377	0.94 (0.89, 0.99)	0.025567	0.709931	0.737433	20
	cg24011261	GPX1	-0.359177	0.161407	0.70 (0.51, 0.96)	0.0260618	0.710377	0.456344	10
	cg03861785	HAGH	-0.146212	0.0659461	0.86 (0.76, 0.98)	0.0266128	0.718286	0.888616	20
	cg06349450	COX4I1	-0.188095	0.0854978	0.83 (0.70, 0.98)	0.0278071	0.742337	0.542724	20
	cg13897914	NDUFAF1	0.24152	0.109948	1.27 (1.03, 1.58)	0.0280433	0.742337	0.65862	20
	cg02558543	SPR	-0.224426	0.102837	0.80 (0.65, 0.98)	0.0290844	0.762566	0.0146676	20
	cg16345906	MOCS1	0.503246	0.233485	1.65 (1.05, 2.61)	0.0311334	0.806257	0.461808	16
	cg13510812	LARS2	-0.0822979	0.0383494	0.92 (0.85, 0.99)	0.0318729	0.806257	0.693097	20
	cg04459086	LARS2	-0.0932052	0.0434736	0.91 (0.84, 0.99)	0.0320371	0.806257	0.427066	20
	cg13461336	SPATA19	0.3535	0.164944	1.42 (1.03, 1.97)	0.0321013	0.806257	0.622234	19
	cg17683948	LARS2	-0.10474	0.0489045	0.90 (0.82, 0.99)	0.0322151	0.806257	0.787526	20
	cg18705301	NDUFAF1	-0.0589602	0.0276415	0.94 (0.89, 1.00)	0.0329225	0.809429	0.493452	20
	cg13914990	ACADS	0.109066	0.0511526	1.12 (1.01, 1.23)	0.0329922	0.809429	0.221997	20
	cg08693337	NT5M	-0.154983	0.0729002	0.86 (0.74, 0.99)	0.033506	0.809429	0.541972	20
	cg02365648	BNIP3	-0.0898932	0.0423486	0.91 (0.84, 0.99)	0.0337795	0.809429	0.0461562	14
	cg02784464	MTHFD1L	-0.139416	0.0658268	0.87 (0.76, 0.99)	0.0341815	0.809429	0.585523	19
	cg01762738	COQ5	0.140359	0.0663237	1.15 (1.01, 1.31)	0.0343215	0.809429	0.897709	20
	cg10731256	NIT2	-0.104062	0.0493081	0.90 (0.82, 0.99)	0.0348197	0.809429	0.809168	20
	cg03648155	PPIF	0.41049	0.194684	1.51 (1.03, 2.21)	0.034988	0.809429	0.384866	9
	cg08376824	CRLS1	-0.141558	0.0672942	0.87 (0.76, 0.99)	0.0354154	0.811911	0.23744	20
	cg16358738	AGXT	0.20818	0.0993729	1.23 (1.01, 1.50)	0.0361768	0.811911	0.39605	20
	cg04439028	TRAP1	0.3573	0.170726	1.43 (1.02, 2.00)	0.0363652	0.811911	0.808018	19
	cg27203309	ALDH3A2	-0.454154	0.217465	0.63 (0.41, 0.97)	0.0367617	0.811911	0.150138	5
	cg24505687	BAK1	-0.105232	0.0504362	0.90 (0.82, 0.99)	0.0369385	0.811911	0.9342	20
	cg21474247	ACSL6	0.300487	0.144316	1.35 (1.02, 1.79)	0.037329	0.811911	0.221193	20
	cg21435375	METAP1D	-0.154533	0.074267	0.86 (0.74, 0.99)	0.0374547	0.811911	0.549589	20
	cg27304573	COQ5	0.272346	0.131765	1.31 (1.01, 1.70)	0.0387436	0.83329	0.867823	14
	cg02403349	MRPL34	-0.0919955	0.0445905	0.91 (0.84, 1.00)	0.0391013	0.834465	0.313665	20
	cg05325229	MTCH1	0.353665	0.172561	1.42 (1.02, 2.00)	0.0404126	0.841471	0.611023	4
	cg00300298	BCL2L1	-0.238776	0.116592	0.79 (0.63, 0.99)	0.0405633	0.841471	0.833352	18
	cg10530280	ADCY10	0.267167	0.130931	1.31 (1.01, 1.69)	0.0412989	0.841471	0.203327	3
	cg09580922	PGS1	0.180976	0.088951	1.20 (1.01, 1.43)	0.0418953	0.841471	0.243025	20
	cg07713807	CYB5B	-0.40502	0.199078	0.67 (0.45, 0.99)	0.0419036	0.841471	0.231942	3
	cg24152080	SCP2	0.0930085	0.0459368	1.10 (1.00, 1.20)	0.0428978	0.841471	0.034057	20
	cg22179177	SLC25A19	-0.174644	0.0862946	0.84 (0.71, 0.99)	0.0429897	0.841471	0.126532	20
	cg12457901	VARS2	-0.110887	0.0553391	0.90 (0.80, 1.00)	0.0450934	0.841471	0.0492651	20
	cg14935711	VARS2	-0.11976	0.0598175	0.89 (0.79, 1.00)	0.045275	0.841471	0.0497321	20
	cg16958594	VARS2	-0.121767	0.0608315	0.89 (0.79, 1.00)	0.0453164	0.841471	0.0304969	20
	cg26416971	CKMT2	-0.159297	0.0796013	0.85 (0.73, 1.00)	0.0453726	0.841471	0.406134	20
	cg19443920	ACLY	0.367689	0.183932	1.44 (1.01, 2.07)	0.0456036	0.841471	0.805994	10
	cg24550149	PARS2	-0.213171	0.106806	0.81 (0.66, 1.00)	0.0459482	0.841471	0.504338	6
	cg05767306	AMT	0.0860429	0.0431994	1.09 (1.00, 1.19)	0.0463972	0.841471	0.307112	20
	cg19360675	COX11	-0.159438	0.0801139	0.85 (0.73, 1.00)	0.0465748	0.841471	0.810261	20
	cg13652841	DNLZ	0.300113	0.150882	1.35 (1.00, 1.81)	0.046695	0.841471	0.286466	20
	cg15089077	PARS2	-0.233848	0.117629	0.79 (0.63, 1.00)	0.0468112	0.841471	0.641178	7
	cg15490897	ACOT11	0.134084	0.0674764	1.14 (1.00, 1.31)	0.0469091	0.841471	0.451389	20
	cg24917065	SLC25A37	0.0639637	0.0322034	1.07 (1.00, 1.14)	0.0470069	0.841471	0.915399	20
	cg23796525	FKBP10	0.319658	0.160972	1.38 (1.00, 1.89)	0.0470557	0.841471	0.903893	9
	cg18657700	AGXT	0.236171	0.11903	1.27 (1.00, 1.60)	0.0472409	0.841471	0.689157	20
	cg00579200	SPATA19	-0.306786	0.154966	0.74 (0.54, 1.00)	0.0477374	0.841471	0.527727	19
	cg15754405	NIPSNAP3A	-0.346772	0.175566	0.71 (0.50, 1.00)	0.0482494	0.841471	0.958704	3
	cg21793452	BDH1	-0.183015	0.0927061	0.83 (0.69, 1.00)	0.0483652	0.841471	0.577554	20
	cg23425533	CKMT2	-0.25704	0.130778	0.77 (0.60, 1.00)	0.0493603	0.841471	0.344132	20
	cg12345456	MSRA	0.181967	0.0926668	1.20 (1.00, 1.44)	0.0495682	0.841471	0.876149	20
	cg07227024	CASP8	0.0518442	0.0264478	1.05 (1.00, 1.11)	0.0499668	0.841471	0.870829	20
	cg19022697	PARS2	-0.29236	0.149145	0.75 (0.56, 1.00)	0.0499677	0.841471	0.402552	4
	The FinnGen study
	cg07274523	GPX1	-0.19469	0.054367	0.82 (0.74, 0.92)	0.000342238	0.528401	0.191019	20
	cg19064304	LACTB	0.313189	0.0882182	1.37 (1.15, 1.63)	0.000384992	0.528401	0.272477	20
	cg13175981	MCL1	0.301239	0.0885038	1.35 (1.14, 1.61)	0.000664846	0.608334	0.0720717	20
	cg24011261	GPX1	-0.562102	0.173808	0.57 (0.41, 0.80)	0.00122051	0.798877	0.573104	10
	cg09473613	HMGCL	0.196112	0.0663404	1.22 (1.07, 1.39)	0.00311502	0.798877	0.141572	20
	cg24699146	HMGCL	0.147671	0.0501561	1.16 (1.05, 1.28)	0.00323759	0.798877	0.0334392	20
	cg18888403	HMGCL	0.171303	0.058433	1.19 (1.06, 1.33)	0.00337198	0.798877	0.050432	20
	cg10148932	TIMM50	-0.0686994	0.0235093	0.93 (0.89, 0.98)	0.00347547	0.798877	0.113486	20
	cg25037394	HMGCL	0.273067	0.0936499	1.31 (1.09, 1.58)	0.00354748	0.798877	0.222631	20
	cg04536393	C16orf91	-0.132493	0.0465982	0.88 (0.80, 0.96)	0.00446473	0.798877	0.407795	20
	cg17573813	FHIT	-0.0837979	0.0295835	0.92 (0.87, 0.97)	0.00461729	0.798877	0.363541	20
	cg09115960	C16orf91	0.184146	0.06503	1.20 (1.06, 1.37)	0.00462999	0.798877	0.128992	20
	cg04903600	GPX4	-0.363244	0.12912	0.70 (0.54, 0.90)	0.00490488	0.798877	0.636036	19
	cg09615056	C16orf91	-0.319341	0.114687	0.73 (0.58, 0.91)	0.00536185	0.798877	0.0955007	20
	cg10451940	C16orf91	-0.265351	0.0956814	0.77 (0.64, 0.93)	0.00554943	0.798877	0.854562	20
	cg27635653	C16orf91	-0.306197	0.11102	0.74 (0.59, 0.92)	0.00581503	0.798877	0.215207	20
	cg09281979	METTL8	-0.258803	0.0939388	0.77 (0.64, 0.93)	0.00586882	0.798877	0.221279	20
	cg09289148	C16orf91	-0.393959	0.143148	0.67 (0.51, 0.89)	0.00592131	0.798877	0.0948232	20
	cg03033344	C16orf91	0.162658	0.0594687	1.18 (1.05, 1.32)	0.00623456	0.798877	0.188554	20
	cg26060255	MRPS26	0.160997	0.0589722	1.17 (1.05, 1.32)	0.00633249	0.798877	0.579781	20
	cg23245838	HMGCL	0.493155	0.182462	1.64 (1.15, 2.34)	0.00687623	0.798877	0.115012	10
	cg12796841	GUK1	0.354953	0.132971	1.43 (1.10, 1.85)	0.00759854	0.798877	0.640575	20
	cg13652841	DNLZ	0.423362	0.159618	1.53 (1.12, 2.09)	0.00799347	0.798877	0.297658	20
	cg01608635	MRPS11	-0.250355	0.0949033	0.78 (0.65, 0.94)	0.00833965	0.798877	0.983921	20
	cg25273343	TXNRD1	0.104355	0.0396072	1.11 (1.03, 1.20)	0.0084197	0.798877	0.0387239	20
	cg06530441	CPT1B	-0.183572	0.069902	0.83 (0.73, 0.95)	0.00863612	0.798877	0.0404852	20
	cg25007680	PARK7	-0.0440538	0.141517	0.96 (0.73, 1.26)	0.755574	0.994957	0.00888106	20
	cg10490842	CPT1B	-0.20876	0.0797935	0.81 (0.69, 0.95)	0.00888992	0.798877	0.0117642	20
	cg08181402	C16orf91	-0.137805	0.0530004	0.87 (0.79, 0.97)	0.00932032	0.798877	0.420824	20
	cg12178578	HPDL	-0.81425	0.314324	0.44 (0.24, 0.82)	0.00958429	0.798877	0.0903658	15
	cg12315997	LIAS	-0.404722	0.156724	0.67 (0.49, 0.91)	0.0098122	0.798877	0.741791	16
	cg07000567	C16orf91	0.235149	0.0912379	1.27 (1.06, 1.51)	0.00995692	0.798877	0.148475	20
	cg14913111	HPDL	-0.932688	0.365823	0.39 (0.19, 0.81)	0.010786	0.798877	0.161431	5
	cg05644921	UCP1	0.312464	0.124441	1.37 (1.07, 1.74)	0.0120409	0.798877	0.362865	20
	cg20124610	CARS2	0.247193	0.0988118	1.28 (1.05, 1.55)	0.0123614	0.798877	0.650665	20
	cg08195983	FHIT	-0.439478	0.17584	0.64 (0.46, 0.91)	0.0124436	0.798877	0.685718	4
	cg06769377	IBA57	0.165341	0.0663539	1.18 (1.04, 1.34)	0.0127097	0.798877	0.783939	20
	cg14992101	AURKAIP1	-0.355058	0.143153	0.70 (0.53, 0.93)	0.013128	0.798877	0.409247	11
	cg02257405	ACSL6	0.533588	0.215548	1.71 (1.12, 2.60)	0.0133053	0.798877	0.185747	17
	cg05767306	AMT	0.119537	0.0483379	1.13 (1.03, 1.24)	0.0134004	0.798877	0.0146086	20
	cg09793057	GTPBP3	-0.423059	0.172085	0.66 (0.47, 0.92)	0.0139547	0.798877	0.0400243	5
	cg11201284	ECHDC1	0.323326	0.131685	1.38 (1.07, 1.79)	0.0140769	0.798877	0.094684	12
	cg27295412	MRPL20	0.379091	0.154783	1.46 (1.08, 1.98)	0.0143184	0.798877	0.697362	9
	cg14223995	UCP1	0.317724	0.129888	1.37 (1.07, 1.77)	0.0144394	0.798877	0.506181	15
	cg15981604	ISCA2	0.446392	0.182867	1.56 (1.09, 2.24)	0.0146434	0.798877	0.784633	8
	cg00999623	SLC25A24	0.380421	0.15615	1.46 (1.08, 1.99)	0.0148404	0.798877	0.64947	12
	cg23027704	GHITM	0.356871	0.146509	1.43 (1.07, 1.90)	0.0148576	0.798877	0.357884	14
	cg02245810	CPT1B	-0.190945	0.0789838	0.83 (0.71, 0.96)	0.0156266	0.798877	0.103542	20
	cg14360014	SARDH	-0.229584	0.0954174	0.79 (0.66, 0.96)	0.0161239	0.798877	0.896928	20
	cg24987170	ADCK1	-0.265561	0.110423	0.77 (0.62, 0.95)	0.0161749	0.798877	0.274239	20
	cg21541638	FHIT	-0.430679	0.181295	0.65 (0.46, 0.93)	0.0175222	0.798877	0.229418	4
	cg18642234	GPX1	-0.3274	0.137926	0.72 (0.55, 0.94)	0.0176089	0.798877	0.293816	20
	cg07531056	ISCA2	-0.49248	0.207997	0.61 (0.41, 0.92)	0.017898	0.798877	0.0168561	20
	cg00551398	RARS2	0.445841	0.188894	1.56 (1.08, 2.26)	0.0182615	0.798877	0.827441	16
	cg11296826	OXCT2	-0.320727	0.136684	0.73 (0.56, 0.95)	0.0189513	0.798877	0.45869	5
	cg10416593	SCO2	-0.146347	0.0624914	0.86 (0.76, 0.98)	0.0191869	0.798877	0.0586555	20
	cg05584070	CARS2	0.314515	0.134738	1.37 (1.05, 1.78)	0.0195818	0.798877	0.993477	20
	cg07758902	NSUN2	0.394917	0.169534	1.48 (1.06, 2.07)	0.0198368	0.798877	0.402847	20
	cg03550620	NLN	0.150666	0.0646815	1.16 (1.02, 1.32)	0.0198404	0.798877	0.1037	20
	cg14316865	PMPCA	0.559469	0.240199	1.75 (1.09, 2.80)	0.0198493	0.798877	0.400543	7
	cg18809841	CYC1	0.418132	0.179602	1.52 (1.07, 2.16)	0.0199066	0.798877	0.1093	16
	cg02776313	SCO2	-0.142248	0.06123	0.87 (0.77, 0.98)	0.0201696	0.798877	0.0740061	20
	cg21115120	THG1L	-0.245298	0.106204	0.78 (0.64, 0.96)	0.0209055	0.798877	0.545319	20
	cg25402137	NDUFS8	0.225512	0.0977211	1.25 (1.03, 1.52)	0.0210153	0.798877	0.0753351	20
	cg12582028	MRPL9	0.150299	0.0652711	1.16 (1.02, 1.32)	0.0212968	0.798877	0.487574	20
	cg24153003	MRPL9	0.155575	0.0676163	1.17 (1.02, 1.33)	0.0214002	0.798877	0.515834	20
	cg05055782	GPX1	-0.45979	0.199872	0.63 (0.43, 0.93)	0.0214246	0.798877	0.0645918	9
	cg20324369	TXNRD1	-0.540515	0.235095	0.58 (0.37, 0.92)	0.0214972	0.798877	0.675811	5
	cg11578532	TSTD1	-0.0859332	0.0374519	0.92 (0.85, 0.99)	0.0217621	0.798877	0.789849	20
	cg24713529	SCO2	-0.301208	0.131873	0.74 (0.57, 0.96)	0.0223671	0.798877	0.182252	14
	cg01498900	ACOT2	0.175052	0.0769408	1.19 (1.02, 1.39)	0.0228971	0.798877	0.137537	20
	cg12898512	TSTD1	-0.163717	0.072032	0.85 (0.74, 0.98)	0.023036	0.798877	0.810185	20
	cg05551922	GPX1	-0.490336	0.215857	0.61 (0.40, 0.93)	0.0231122	0.798877	0.0756076	6
	cg17814175	COMTD1	-0.392558	0.173535	0.68 (0.48, 0.95)	0.0236897	0.798877	0.865628	7
	cg05189291	THG1L	0.191924	0.0849674	1.21 (1.03, 1.43)	0.023896	0.798877	0.695739	20
	cg24411043	TSTD1	-0.201801	0.0894161	0.82 (0.69, 0.97)	0.0240156	0.798877	0.757624	20
	cg03955932	ME3	-0.11252	0.0505766	0.89 (0.81, 0.99)	0.0260988	0.798877	0.14321	20
	cg15698545	ME3	-0.12527	0.0563865	0.88 (0.79, 0.99)	0.0263084	0.798877	0.0854103	20
	cg02493602	ME3	-0.131612	0.0592795	0.88 (0.78, 0.98)	0.0264058	0.798877	0.0830221	20
	cg05149213	SLC25A28	0.15022	0.0676792	1.16 (1.02, 1.33)	0.0264471	0.798877	0.670301	20
	cg03646605	ME3	-0.155895	0.0704315	0.86 (0.75, 0.98)	0.0268679	0.798877	0.0417889	20
	cg10789808	NSUN2	0.373448	0.169038	1.45 (1.04, 2.02)	0.0271572	0.798877	0.294048	19
	cg08160477	MCCD1	-0.281257	0.127312	0.75 (0.59, 0.97)	0.0271604	0.798877	0.138015	6
	cg12030550	ME3	-0.179609	0.081413	0.84 (0.71, 0.98)	0.0273742	0.798877	0.107053	20
	cg15688683	ATAD3B	-0.179235	0.0812509	0.84 (0.71, 0.98)	0.0273881	0.798877	0.0396679	19
	cg14883291	ME3	-0.181238	0.0821681	0.83 (0.71, 0.98)	0.0274055	0.798877	0.119086	20
	cg19416947	MRPL36	-0.355016	0.161584	0.70 (0.51, 0.96)	0.028013	0.798877	0.671112	9
	cg03991512	LDHD	0.372164	0.169442	1.45 (1.04, 2.02)	0.0280623	0.798877	0.543324	20
	cg07320140	LDHD	0.390959	0.178756	1.48 (1.04, 2.10)	0.0287349	0.798877	0.799413	16
	cg12426196	TSTD1	-0.327784	0.149895	0.72 (0.54, 0.97)	0.0287602	0.798877	0.700473	15
	cg00446235	TSTD1	-0.332159	0.152001	0.72 (0.53, 0.97)	0.0288715	0.798877	0.786987	11
	cg11731300	TSTD1	-0.331435	0.151676	0.72 (0.53, 0.97)	0.0288775	0.798877	0.728318	12
	cg05705813	ME3	-0.23932	0.109552	0.79 (0.64, 0.98)	0.0289223	0.798877	0.0236203	20
	cg16540789	LDHD	0.398352	0.182466	1.49 (1.04, 2.13)	0.0290244	0.798877	0.634623	20
	cg09560636	NNT	0.381235	0.174653	1.46 (1.04, 2.06)	0.0290496	0.798877	0.0701222	10
	cg13906823	TSTD1	-0.336984	0.154432	0.71 (0.53, 0.97)	0.0291031	0.798877	0.775453	11
	cg13466383	TSTD1	-0.340208	0.156023	0.71 (0.52, 0.97)	0.0292201	0.798877	0.801281	10
	cg09899215	LDHD	0.408009	0.187613	1.50 (1.04, 2.17)	0.0296501	0.798877	0.652857	16
	cg22574202	MRPL36	-0.345465	0.159222	0.71 (0.52, 0.97)	0.030029	0.798877	0.516109	13
	cg07967677	TSTD1	-0.355698	0.16396	0.70 (0.51, 0.97)	0.030051	0.798877	0.579968	20
	cg27180868	TSTD1	-0.359185	0.165777	0.70 (0.50, 0.97)	0.0302593	0.798877	0.75385	13
	cg03743982	LDHD	0.423619	0.195583	1.53 (1.04, 2.24)	0.0303165	0.798877	0.878749	14
	cg24161057	TSTD1	-0.366243	0.169319	0.69 (0.50, 0.97)	0.030538	0.798877	0.636887	10
	cg26408565	ETFA	-0.0971786	0.0449905	0.91 (0.83, 0.99)	0.0307741	0.798877	0.245298	20
	cg22467129	ETFA	-0.102738	0.0475858	0.90 (0.82, 0.99)	0.0308492	0.798877	0.21492	20
	cg03925149	PDHA2	0.33141	0.154856	1.39 (1.03, 1.89)	0.0323452	0.829789	0.0407513	17
	cg03085549	LDHD	0.440307	0.206813	1.55 (1.04, 2.33)	0.0332532	0.830449	0.576963	19
	cg12984635	ETHE1	0.223515	0.105088	1.25 (1.02, 1.54)	0.0334253	0.830449	0.474902	20
	cg01108112	DNLZ	-0.410193	0.193382	0.66 (0.45, 0.97)	0.0339091	0.830449	0.793546	10
	cg14313868	METTL4	0.40613	0.191762	1.50 (1.03, 2.19)	0.034185	0.830449	0.660848	11
	cg02182594	SPTLC2	-0.141244	0.0667489	0.87 (0.76, 0.99)	0.0343406	0.830449	0.345047	20
	cg12587904	THG1L	-0.234896	0.111241	0.79 (0.64, 0.98)	0.0347214	0.830449	0.161514	20
	cg25053018	PDK1	-0.227831	0.107937	0.80 (0.64, 0.98)	0.0347911	0.830449	0.881707	20
	cg16932672	METTL4	0.118793	0.0567365	1.13 (1.01, 1.26)	0.0362811	0.838767	0.98257	20
	cg07158495	HINT1	0.437637	0.209066	1.55 (1.03, 2.33)	0.0363231	0.838767	0.064203	20
	cg13425515	METTL4	0.174042	0.0835223	1.19 (1.01, 1.40)	0.0371806	0.838767	0.998884	20
	cg24504518	MRPS26	0.20145	0.0966774	1.22 (1.01, 1.48)	0.037184	0.838767	0.159539	20
	cg12439834	ATAD3B	-0.155684	0.074716	0.86 (0.74, 0.99)	0.0371889	0.838767	0.279556	13
	cg18411800	VARS2	0.317785	0.15288	1.37 (1.02, 1.85)	0.0376489	0.838767	0.329159	20
	cg10078415	ACSM3	-0.235307	0.113375	0.79 (0.63, 0.99)	0.0379432	0.838767	0.231879	20
	cg01284033	SLC25A16	0.463067	0.22324	1.59 (1.03, 2.46)	0.0380514	0.838767	0.0374284	20
	cg11571001	VARS2	0.342334	0.16505	1.41 (1.02, 1.95)	0.0380684	0.838767	0.267239	20
	cg25731211	SLC25A10	-0.324683	0.156643	0.72 (0.53, 0.98)	0.0381952	0.838767	0.244864	20
	cg00649377	VARS2	0.374972	0.181494	1.45 (1.02, 2.08)	0.0388259	0.840658	0.370888	20
	cg19655032	RPUSD4	0.256362	0.124213	1.29 (1.01, 1.65)	0.0390277	0.840658	0.465998	20
	cg16914989	VARS2	0.388447	0.188376	1.47 (1.02, 2.13)	0.0392001	0.840658	0.406919	20
	cg27650171	VARS2	0.418747	0.203951	1.52 (1.02, 2.27)	0.0400556	0.850333	0.682852	20
	cg19871494	AURKAIP1	-0.346587	0.16914	0.71 (0.51, 0.99)	0.0404516	0.850333	0.422711	7
	cg16497413	MMAB	0.305457	0.149285	1.36 (1.01, 1.82)	0.0407429	0.850333	0.0186795	20
	cg18261909	VARS2	0.459336	0.224901	1.58 (1.02, 2.46)	0.041113	0.850333	0.673589	20
	cg19918734	ME3	0.352678	0.173171	1.42 (1.01, 2.00)	0.0416913	0.850333	0.402087	9
	cg13321900	ATAD3A	0.241487	0.11887	1.27 (1.01, 1.61)	0.0422016	0.850333	0.401107	20
	cg11875548	NUDT8	0.276365	0.136415	1.32 (1.01, 1.72)	0.0427741	0.850333	0.260665	10
	cg03742705	ATAD3B	0.232763	0.115015	1.26 (1.01, 1.58)	0.0429953	0.850333	0.215358	4
	cg15419313	MRPS26	-0.344868	0.170679	0.71 (0.51, 0.99)	0.0433242	0.850333	0.230291	7
	cg13092901	SCO2	-0.182485	0.0903655	0.83 (0.70, 0.99)	0.0434442	0.850333	0.0448425	20
	cg00449201	CPT1C	0.309977	0.153498	1.36 (1.01, 1.84)	0.0434443	0.850333	0.689442	7
	cg23647264	MRPS14	0.45271	0.224436	1.57 (1.01, 2.44)	0.043685	0.850333	0.806875	11
	cg26781150	HPDL	-0.528872	0.262571	0.59 (0.35, 0.99)	0.0439881	0.850333	0.161531	5
	cg12001930	AKR1B10	-0.360681	0.179354	0.70 (0.49, 0.99)	0.0443257	0.850867	0.138557	20
	cg18122027	NDUFS6	0.410011	0.204653	1.51 (1.01, 2.25)	0.0451288	0.854584	0.960662	5
	cg05497289	OGDHL	-0.49238	0.245781	0.61 (0.38, 0.99)	0.045142	0.854584	0.328191	6
	cg06741909	DHRS1	-0.127488	0.0638946	0.88 (0.78, 1.00)	0.0460125	0.865098	0.163267	20
	cg07604589	RHOT1	-0.425469	0.214306	0.65 (0.43, 0.99)	0.0471077	0.868076	0.643396	20
	cg23040782	DNAJC11	0.241949	0.121893	1.27 (1.00, 1.62)	0.0471513	0.868076	0.602545	20
	cg09462576	MRPL55	-0.218522	0.11024	0.80 (0.65, 1.00)	0.0474514	0.868076	0.338844	20
	cg08158976	MRPL55	-0.233253	0.118022	0.79 (0.63, 1.00)	0.0481158	0.868076	0.164171	20
	cg02306936	VARS2	-0.66356	0.335778	0.52 (0.27, 0.99)	0.0481334	0.868076	0.584509	7
	cg04873221	ACAT1	0.115426	0.0584744	1.12 (1.00, 1.26)	0.0483873	0.868076	0.488774	20
	cg02807146	METTL4	0.200781	0.102283	1.22 (1.00, 1.49)	0.0496461	0.868076	0.930895	20
	cg12287936	MRPL36	-0.109379	0.0557666	0.90 (0.80, 1.00)	0.0498366	0.868076	0.847029	20
	cg00853853	DNLZ	-0.278432	0.141973	0.76 (0.57, 1.00)	0.0498599	0.868076	0.0715265	20
	cg17267398	GLOD4	0.110162	0.0561937	1.12 (1.00, 1.25)	0.0499488	0.868076	0.783627	20
	* Only presented the association with P value after FDR adjustment < 0.05 and P for HEIDI test >0.01
	CI, confidence interval; FDR, false dicovery rate; HEIDI, heterogeneity in dependent instruments; SNP, single nucleotide polymorphsim; OR odds ratio

## Sheet: Table S6
	Table S6. Summary data-level Mendelian randomization analysis for association between mitochondrial gene methylations and ulcerative colitis in discovery stage*
	probeID	Gene	Beta	SE	OR (95% CI)	P value	P value after FDR adjustment	P value (HEIDI test)	Number of SNPs used in HEIDI test
	cg05467918	ACADM	0.174894	0.0466138	1.19 (1.09, 1.31)	0.000175451	0.028144	0.799103	20
	cg00853853	DNLZ	-0.463262	0.101243	0.63 (0.52, 0.77)	4.74498e-06	0.00187223	0.247476	20
	cg13652841	DNLZ	0.485042	0.111674	1.62 (1.30, 2.02)	1.40305e-05	0.00387522	0.169108	20
	cg12603531	DNLZ	-0.52691	0.134899	0.59 (0.45, 0.77)	9.38505e-05	0.017281	0.230147	4
	cg07274523	GPX1	-0.227219	0.033988	0.80 (0.75, 0.85)	2.3049e-11	3.18307e-08	0.162658	20
	cg24011261	GPX1	-0.659461	0.132146	0.52 (0.40, 0.67)	6.02531e-07	0.000416048	0.0563585	11
	cg14316865	PMPCA	0.605993	0.161994	1.83 (1.33, 2.52)	0.000183415	0.028144	0.339565	7
	cg05991184	PNKD	0.386138	0.10961	1.47 (1.19, 1.82)	0.00042697	0.0512736	0.100697	20
	cg18705301	NDUFAF1	0.0609475	0.0174182	1.06 (1.03, 1.10)	0.000466871	0.0518414	0.0902033	20
	cg05887092	PGS1	0.0967827	0.0287468	1.10 (1.04, 1.17)	0.000760658	0.0781484	0.179515	20
	cg13897914	NDUFAF1	-0.231906	0.0705962	0.79 (0.69, 0.91)	0.00101996	0.0971424	0.27288	20
	cg20801751	IBA57	-0.0675334	0.0206701	0.93 (0.90, 0.97)	0.00108617	0.0981682	0.52161	20
	cg01608635	MRPS11	-0.184234	0.0564589	0.83 (0.74, 0.93)	0.00110181	0.0981682	0.495306	20
	cg22215815	SHMT2	-0.151354	0.0475431	0.86 (0.78, 0.94)	0.00145498	0.118196	0.0514406	20
	cg04193484	SHMT2	0.206118	0.0653863	1.23 (1.08, 1.40)	0.00161986	0.124343	0.0534351	20
	cg02961109	MCL1	-0.353484	0.112141	0.70 (0.56, 0.87)	0.0016207	0.124343	0.412423	19
	cg02836325	PGS1	0.173464	0.0562884	1.19 (1.07, 1.33)	0.00205818	0.144614	0.459653	20
	cg12969734	SCO2	-0.106135	0.0345236	0.90 (0.84, 0.96)	0.00211016	0.144614	0.765417	20
	cg09093210	SHMT2	-0.207984	0.0677661	0.81 (0.71, 0.93)	0.0021467	0.144614	0.0604901	19
	cg06777274	ME2	0.285924	0.0941518	1.33 (1.11, 1.60)	0.00239071	0.157218	0.303802	18
	cg26727372	ME2	0.227438	0.0757383	1.26 (1.08, 1.46)	0.00267383	0.169332	0.407739	20
	cg08909806	TSPO	0.096311	0.0321009	1.10 (1.03, 1.17)	0.00269755	0.169332	0.707409	20
	cg01682504	SHMT2	0.271516	0.0911337	1.31 (1.10, 1.57)	0.00288891	0.172029	0.0508129	18
	cg25818991	PGS1	0.0979902	0.033079	1.10 (1.03, 1.18)	0.00305339	0.172029	0.786457	20
	cg00343092	TSPO	0.14355	0.04849	1.15 (1.05, 1.27)	0.00307226	0.172029	0.427334	20
	cg04779161	DMPK	-0.208277	0.0706574	0.81 (0.71, 0.93)	0.00320145	0.172029	0.551505	20
	cg25899024	DBI	-0.159698	0.0543416	0.85 (0.77, 0.95)	0.00329496	0.172029	0.254017	20
	cg02319466	PGS1	0.0880598	0.0299804	1.09 (1.03, 1.16)	0.00331138	0.172029	0.82419	20
	cg05835276	SHMT2	-0.301005	0.102577	0.74 (0.61, 0.90)	0.00334151	0.172029	0.638898	13
	cg19802458	FIS1	-0.294884	0.10056	0.74 (0.61, 0.91)	0.00336335	0.172029	0.876918	5
	cg26396455	SHMT2	-0.334384	0.116099	0.72 (0.57, 0.90)	0.00397486	0.191433	0.627286	12
	cg19033780	MRPL48	-0.0878876	0.0305397	0.92 (0.86, 0.97)	0.00400436	0.191433	0.214122	20
	cg07843065	MRPS21	-0.291753	0.101423	0.75 (0.61, 0.91)	0.00401995	0.191433	0.0659316	20
	cg14571669	MSRB3	0.0961092	0.0337197	1.10 (1.03, 1.18)	0.0043686	0.193178	0.809014	4
	cg07765187	TIMM13	0.20131	0.0706328	1.22 (1.06, 1.40)	0.00437066	0.193178	0.202257	20
	cg05441768	SHMT2	-0.322152	0.11305	0.72 (0.58, 0.90)	0.00437692	0.193178	0.336771	12
	cg04850731	SHMT2	-0.364902	0.128924	0.69 (0.54, 0.89)	0.00464946	0.197566	0.287813	7
	cg17679246	PDK1	0.117471	0.0418393	1.12 (1.04, 1.22)	0.00499015	0.205713	0.348947	20
	cg11518359	PARK7	-0.402215	0.143571	0.67 (0.50, 0.89)	0.00508642	0.206598	0.053026	14
	cg17724175	MCL1	-0.0828159	0.0299736	0.92 (0.87, 0.98)	0.005728	0.222827	0.167012	20
	cg13602242	MTHFD1L	0.327527	0.118871	1.39 (1.10, 1.75)	0.00586344	0.224928	0.0509182	8
	cg22717235	MCL1	-0.0425492	0.0155618	0.96 (0.93, 0.99)	0.00625309	0.23659	0.200508	20
	cg01021169	UQCR10	-0.164514	0.0604659	0.85 (0.75, 0.96)	0.00651306	0.241751	0.413574	20
	cg25165880	ACOT7	-0.267158	0.0982878	0.77 (0.63, 0.93)	0.00656551	0.241751	0.12846	20
	cg02257405	ACSL6	0.343834	0.127222	1.41 (1.10, 1.81)	0.00687949	0.241751	0.62667	18
	cg22615255	SLC25A28	-0.231102	0.0856279	0.79 (0.67, 0.94)	0.00695657	0.241751	0.533369	11
	cg09980384	PGS1	0.300552	0.11145	1.35 (1.09, 1.68)	0.0070022	0.241751	0.503521	9
	cg07355157	MSRB2	-0.0777507	0.0291423	0.93 (0.87, 0.98)	0.00763106	0.256551	0.592874	20
	cg09273516	ACOT7	-0.363448	0.136575	0.70 (0.53, 0.91)	0.00778709	0.256551	0.842449	20
	cg04033559	PDK1	-0.0455767	0.0171524	0.96 (0.92, 0.99)	0.00788025	0.256551	0.286227	20
	cg09100940	HSD17B8	-0.123074	0.0464204	0.88 (0.81, 0.97)	0.00801841	0.256551	0.138395	20
	cg20630887	ACOT7	-0.339993	0.128358	0.71 (0.55, 0.92)	0.00807788	0.256551	0.181766	20
	cg04406620	CYB5B	-0.23965	0.0905774	0.79 (0.66, 0.94)	0.00814962	0.256551	0.173731	9
	cg00640376	HSD17B8	0.153168	0.0579078	1.17 (1.04, 1.31)	0.00816811	0.256551	0.131044	13
	cg10967178	ACOT7	-0.319813	0.121119	0.73 (0.57, 0.92)	0.0082789	0.256551	0.450535	20
	cg14061069	DMPK	-0.0462007	0.0175359	0.95 (0.92, 0.99)	0.00842285	0.256551	0.332825	20
	cg01543300	TIMM13	0.368738	0.140158	1.45 (1.10, 1.90)	0.00851638	0.256551	0.516663	7
	cg14094639	AURKAIP1	-0.287259	0.10945	0.75 (0.61, 0.93)	0.00867599	0.256551	0.795508	20
	cg22710716	NT5DC2	0.0416502	0.0158706	1.04 (1.01, 1.08)	0.00868126	0.256551	0.547155	20
	cg07834396	MSRB2	-0.154151	0.0588992	0.86 (0.76, 0.96)	0.00886517	0.256551	0.401116	20
	cg18016565	MCL1	-0.239855	0.0916606	0.79 (0.66, 0.94)	0.00887642	0.256551	0.30777	20
	cg20908204	DMPK	-0.0893956	0.0341829	0.91 (0.86, 0.98)	0.00891706	0.256551	0.384684	20
	cg11101109	DMPK	-0.11246	0.0431959	0.89 (0.82, 0.97)	0.00922809	0.261637	0.531017	20
	cg25040937	GPAM	-0.164096	0.0630789	0.85 (0.75, 0.96)	0.00928328	0.261637	0.750672	20
	cg14992101	AURKAIP1	-0.301784	0.117426	0.74 (0.59, 0.93)	0.0101701	0.270802	0.294926	11
	cg21904251	DMPK	0.0812645	0.0316338	1.08 (1.02, 1.15)	0.0102018	0.270802	0.339063	20
	cg21139795	TIMMDC1	0.0456654	0.0177869	1.05 (1.01, 1.08)	0.0102475	0.270802	0.854135	20
	cg12699756	HSD17B8	0.228875	0.0891797	1.26 (1.06, 1.50)	0.0102745	0.270802	0.346691	8
	cg21249771	BOK	-0.0952409	0.0371465	0.91 (0.85, 0.98)	0.0103496	0.270802	0.496618	20
	cg27295412	MRPL20	0.324917	0.126758	1.38 (1.08, 1.77)	0.0103684	0.270802	0.307261	9
	cg18184769	MFN2	0.195955	0.0764784	1.22 (1.05, 1.41)	0.0104002	0.270802	0.974126	20
	cg02231066	NT5DC2	0.227112	0.0887415	1.25 (1.05, 1.49)	0.0104897	0.270802	0.311147	14
	cg01098959	DMPK	0.111911	0.0437286	1.12 (1.03, 1.22)	0.0104909	0.270802	0.411924	20
	cg20171999	ADHFE1	0.237155	0.0931554	1.27 (1.06, 1.52)	0.0109027	0.276339	0.721686	15
	cg22109262	LAP3	-0.179827	0.0706393	0.84 (0.73, 0.96)	0.0109055	0.276339	0.241244	20
	cg06910049	MRPL28	-0.10863	0.0428168	0.90 (0.82, 0.98)	0.0111774	0.280655	0.091314	20
	cg26114100	SLC25A28	-0.175103	0.0692136	0.84 (0.73, 0.96)	0.0114098	0.283908	0.146037	11
	cg10857774	DMPK	-0.110171	0.0437037	0.90 (0.82, 0.98)	0.0117065	0.284772	0.137697	20
	cg04129736	TST	-0.261589	0.103823	0.77 (0.63, 0.94)	0.0117497	0.284772	0.960208	20
	cg00598235	LAP3	-0.147168	0.0584663	0.86 (0.77, 0.97)	0.0118312	0.284772	0.221996	20
	cg05848660	ISCA2	0.300709	0.119501	1.35 (1.07, 1.71)	0.0118569	0.284772	0.0634707	14
	cg22729335	TIMM13	-0.0634253	0.0252974	0.94 (0.89, 0.99)	0.0121695	0.284828	0.38452	20
	cg21792144	MRPL48	-0.29947	0.119565	0.74 (0.59, 0.94)	0.0122569	0.284828	0.162864	16
	cg08483980	TIMM13	0.292007	0.116966	1.34 (1.06, 1.68)	0.0125422	0.284828	0.947193	16
	cg05977992	MTHFD1L	0.223295	0.0896609	1.25 (1.05, 1.49)	0.0127587	0.284828	0.104312	12
	cg00261569	TIMMDC1	0.0955635	0.0383737	1.10 (1.02, 1.19)	0.0127621	0.284828	0.905507	20
	cg06697600	GRPEL1	-0.0879004	0.0353144	0.92 (0.85, 0.98)	0.0128074	0.284828	0.355241	20
	cg16339924	LAP3	-0.196226	0.0790473	0.82 (0.70, 0.96)	0.0130504	0.284828	0.143063	20
	cg09820729	MFN2	0.264217	0.106545	1.30 (1.06, 1.60)	0.0131434	0.284828	0.943508	17
	cg27088072	BOK	0.135282	0.0545695	1.14 (1.03, 1.27)	0.0131721	0.284828	0.324296	20
	cg04255879	BOK	0.22146	0.0893517	1.25 (1.05, 1.49)	0.013193	0.284828	0.478684	11
	cg18504989	DMPK	-0.189411	0.0764367	0.83 (0.71, 0.96)	0.0132119	0.284828	0.534141	16
	cg05461140	MRPL37	-0.155651	0.0630974	0.86 (0.76, 0.97)	0.0136315	0.284828	0.324463	13
	cg03979788	D2HGDH	-0.1936	0.0785211	0.82 (0.71, 0.96)	0.0136791	0.284828	0.54826	19
	cg00467326	TIMM13	-0.237009	0.0961435	0.79 (0.65, 0.95)	0.0136953	0.284828	0.800273	19
	cg27347728	LAP3	-0.106871	0.0433759	0.90 (0.83, 0.98)	0.0137457	0.284828	0.0852367	20
	cg00225157	HSD17B8	-0.174913	0.0712455	0.84 (0.73, 0.97)	0.0140858	0.28591	0.0539934	20
	cg19797930	BOK	0.22251	0.0906888	1.25 (1.05, 1.49)	0.0141452	0.28591	0.962244	11
	cg13220917	BOK	0.102638	0.0419105	1.11 (1.02, 1.20)	0.0143262	0.286732	0.189653	20
	cg18861015	DMPK	-0.127794	0.0524017	0.88 (0.79, 0.98)	0.0147388	0.287886	0.337681	20
	cg26643967	SDHAF1	0.130395	0.0535173	1.14 (1.03, 1.27)	0.0148305	0.287886	0.522548	20
	cg20073050	PPA2	0.269565	0.110659	1.31 (1.05, 1.63)	0.0148509	0.287886	0.251267	20
	cg26035489	UQCR10	0.244854	0.100567	1.28 (1.05, 1.56)	0.0149025	0.287886	0.474781	20
	cg14519323	GRHPR	0.212363	0.0872241	1.24 (1.04, 1.47)	0.014905	0.287886	0.912152	6
	cg17372223	NT5DC2	-0.0560498	0.0230672	0.95 (0.90, 0.99)	0.0151051	0.28806	0.370197	20
	cg07507251	NT5DC2	-0.0588331	0.0242239	0.94 (0.90, 0.99)	0.015152	0.28806	0.64798	20
	cg24079790	ACAT1	-0.329805	0.135895	0.72 (0.55, 0.94)	0.0152278	0.28806	0.850198	3
	cg05564831	NT5DC2	-0.0691798	0.0285341	0.93 (0.88, 0.99)	0.0153312	0.28806	0.670192	20
	cg10777596	TIMM13	-0.0781584	0.0323375	0.92 (0.87, 0.99)	0.0156509	0.290839	0.647482	20
	cg10189774	LAP3	-0.266909	0.110473	0.77 (0.62, 0.95)	0.0156897	0.290839	0.701987	16
	cg13514324	C8orf82	0.160527	0.0667505	1.17 (1.03, 1.34)	0.0161778	0.297888	0.429118	20
	cg11274314	BOK	0.173506	0.0722508	1.19 (1.03, 1.37)	0.0163305	0.298191	0.438736	20
	cg06912824	RPUSD4	0.261033	0.108779	1.30 (1.05, 1.61)	0.0164102	0.298191	0.353434	11
	cg23231729	THEM4	0.338682	0.141391	1.40 (1.06, 1.85)	0.016604	0.299739	0.785721	6
	cg11066750	DBI	-0.124078	0.0518868	0.88 (0.80, 0.98)	0.0167878	0.299999	0.0500231	20
	cg20775316	MRPL37	0.0387919	0.0162422	1.04 (1.01, 1.07)	0.0169244	0.299999	0.543279	20
	cg04903600	GPX4	-0.209728	0.0879024	0.81 (0.68, 0.96)	0.0170364	0.299999	0.0733517	20
	cg12416033	SDHAF1	0.187783	0.0787165	1.21 (1.03, 1.41)	0.0170528	0.299999	0.93903	9
	cg02503808	GRPEL1	0.10449	0.0439431	1.11 (1.02, 1.21)	0.0174143	0.302678	0.266905	20
	cg18147048	TIMM13	-0.158306	0.0666322	0.85 (0.75, 0.97)	0.0175097	0.302678	0.72286	20
	cg08346232	NT5DC3	-0.217683	0.0917474	0.80 (0.67, 0.96)	0.0176618	0.302678	0.175732	9
	cg03593358	MFN2	0.221962	0.0935966	1.25 (1.04, 1.50)	0.0177173	0.302678	0.888319	20
	cg23359895	IDI1	-0.206505	0.0871063	0.81 (0.69, 0.96)	0.017753	0.302678	0.20318	20
	cg08545169	NDUFS2	0.0791179	0.0334882	1.08 (1.01, 1.16)	0.0181492	0.307535	0.458289	20
	cg11964578	TIMM13	-0.358707	0.152095	0.70 (0.52, 0.94)	0.0183517	0.308375	0.679466	5
	cg08346632	AGPAT4	-0.119883	0.0508621	0.89 (0.80, 0.98)	0.0184221	0.308375	0.605269	20
	cg00377653	GLS2	-0.094774	0.0403876	0.91 (0.84, 0.98)	0.018945	0.315218	0.853658	20
	cg14101117	AGPAT4	-0.0967859	0.0413884	0.91 (0.84, 0.98)	0.0193623	0.317527	0.527358	20
	cg09948192	GRPEL1	0.163805	0.0703916	1.18 (1.03, 1.35)	0.0199627	0.317527	0.17613	20
	cg02170785	EXD2	-0.169794	0.0730339	0.84 (0.73, 0.97)	0.0200794	0.317527	0.741032	20
	cg01145583	MRPL18	0.0855704	0.0368306	1.09 (1.01, 1.17)	0.0201603	0.317527	0.669712	20
	cg25629768	TIMM13	-0.102896	0.044316	0.90 (0.83, 0.98)	0.0202404	0.317527	0.326161	20
	cg03870261	TIMM13	-0.105963	0.045669	0.90 (0.82, 0.98)	0.020328	0.317527	0.332634	20
	cg02376097	DMPK	-0.11613	0.0500589	0.89 (0.81, 0.98)	0.020348	0.317527	0.135942	20
	cg26149485	TIMM13	-0.113568	0.0490239	0.89 (0.81, 0.98)	0.0205266	0.317527	0.483751	20
	cg11801851	NDUFS2	-0.151351	0.0654009	0.86 (0.76, 0.98)	0.0206563	0.317527	0.651991	13
	cg21836275	NT5DC3	-0.278409	0.120831	0.76 (0.60, 0.96)	0.021216	0.320256	0.118551	5
	cg02747319	BOK	0.167854	0.0729164	1.18 (1.03, 1.36)	0.0213349	0.320256	0.47943	20
	cg16489826	MRPL18	0.123429	0.053687	1.13 (1.02, 1.26)	0.0215022	0.320706	0.827759	20
	cg15584071	SDHAF1	0.180254	0.0784605	1.20 (1.03, 1.40)	0.0215971	0.320706	0.530564	11
	cg09365533	TIMM13	-0.158801	0.0693869	0.85 (0.74, 0.98)	0.0221004	0.326425	0.357752	20
	cg10735454	AGPAT4	-0.125652	0.0550528	0.88 (0.79, 0.98)	0.0224662	0.330061	0.522892	20
	cg26689483	QDPR	-0.0521941	0.0228932	0.95 (0.91, 0.99)	0.0226136	0.330469	0.306154	20
	cg18444875	OXR1	-0.0948364	0.0416704	0.91 (0.84, 0.99)	0.0228538	0.331583	0.330393	20
	cg08808571	QDPR	-0.0709636	0.0312097	0.93 (0.88, 0.99)	0.0229798	0.331583	0.360662	20
	cg16915659	CISD1	0.173913	0.0766349	1.19 (1.02, 1.38)	0.0232456	0.331583	0.220568	20
	cg16990009	VARS2	-0.0954635	0.0421064	0.91 (0.84, 0.99)	0.0233782	0.331583	0.268029	6
	cg16489192	MDH2	-0.0630258	0.0278086	0.94 (0.89, 0.99)	0.0234261	0.331583	0.642941	20
	cg09135239	MRPL28	0.191273	0.0844579	1.21 (1.03, 1.43)	0.0235301	0.331583	0.652051	19
	cg24720967	RHOT1	-0.119454	0.0529151	0.89 (0.80, 0.98)	0.0239787	0.335794	0.931324	20
	cg05765605	PDF	0.0424039	0.0188105	1.04 (1.01, 1.08)	0.0241797	0.335794	0.169042	20
	cg00139947	TOP1MT	0.0787581	0.0350229	1.08 (1.01, 1.16)	0.0245276	0.338727	0.069485	20
	cg03923285	MRPL28	0.223798	0.0997684	1.25 (1.03, 1.52)	0.0248854	0.341957	0.7072	17
	cg09264377	ACP6	-0.216622	0.0969393	0.81 (0.67, 0.97)	0.0254429	0.346173	0.999667	16
	cg13496167	THEM5	0.0404322	0.0181723	1.04 (1.00, 1.08)	0.0260856	0.351456	0.152209	20
	cg05523254	MFN2	-0.272416	0.122661	0.76 (0.60, 0.97)	0.0263587	0.353412	0.893743	6
	cg26942532	MDH2	-0.0909149	0.041009	0.91 (0.84, 0.99)	0.0266264	0.355276	0.339688	20
	cg02776313	SCO2	-0.0718621	0.0325591	0.93 (0.87, 0.99)	0.027305	0.362578	0.126582	20
	cg23629150	TOP1MT	-0.0569104	0.0258186	0.94 (0.90, 0.99)	0.0275073	0.363517	0.10675	20
	cg08597832	TOP1MT	-0.0784483	0.0357241	0.92 (0.86, 0.99)	0.0280954	0.369522	0.0618455	20
	cg01506891	LETM2	0.286611	0.130673	1.33 (1.03, 1.72)	0.0282823	0.369889	0.813283	7
	cg11525980	PC	-0.113978	0.0520011	0.89 (0.81, 0.99)	0.0283912	0.369889	0.222832	20
	cg23675524	SARS2	0.153602	0.0702034	1.17 (1.02, 1.34)	0.0286729	0.371056	0.0867305	20
	cg11307540	MTFR1	-0.0755613	0.0345517	0.93 (0.87, 0.99)	0.0287495	0.371056	0.288276	20
	cg19389372	SDHAF1	0.15251	0.0698978	1.16 (1.02, 1.34)	0.0291167	0.374048	0.317133	11
	cg23254334	TIMM44	0.359666	0.165143	1.43 (1.04, 1.98)	0.0294125	0.374053	0.438632	6
	cg10416593	SCO2	-0.0716595	0.0330281	0.93 (0.87, 0.99)	0.0300331	0.374053	0.132034	20
	cg22103003	MDH2	-0.059409	0.0274078	0.94 (0.89, 0.99)	0.0301899	0.374053	0.7949	20
	cg02061660	SLC25A46	-0.158015	0.0729232	0.85 (0.74, 0.99)	0.0302446	0.374053	0.710153	20
	cg04403868	NDUFV3	0.188003	0.0867781	1.21 (1.02, 1.43)	0.0302746	0.374053	0.980226	20
	cg20624886	DMPK	-0.208023	0.0960254	0.81 (0.67, 0.98)	0.0302854	0.374053	0.085459	9
	cg13153661	TOP1MT	-0.133401	0.0616175	0.88 (0.78, 0.99)	0.0303885	0.374053	0.0855005	20
	cg10306450	GLS2	0.258815	0.119937	1.30 (1.02, 1.64)	0.030933	0.37804	0.686587	4
	cg08850438	SPG7	-0.133067	0.0617988	0.88 (0.78, 0.99)	0.0313002	0.379593	0.577609	19
	cg03592824	STYXL1	0.107892	0.0506441	1.11 (1.01, 1.23)	0.0331396	0.396241	0.599026	20
	cg26114392	PLSCR3	0.116271	0.0546781	1.12 (1.01, 1.25)	0.0334646	0.396691	0.896136	20
	cg24713529	SCO2	-0.147487	0.0694566	0.86 (0.75, 0.99)	0.0337163	0.397968	0.11838	14
	cg10651007	PLSCR3	0.125669	0.0592495	1.13 (1.01, 1.27)	0.03392	0.398669	0.853101	17
	cg19871494	AURKAIP1	-0.294346	0.13938	0.75 (0.57, 0.98)	0.0347013	0.406123	0.928402	7
	cg25269247	SLC25A39	-0.141417	0.0671336	0.87 (0.76, 0.99)	0.0351606	0.406138	0.815762	14
	cg24426391	HTATIP2	0.0347357	0.0164978	1.04 (1.00, 1.07)	0.03525	0.406138	0.5312	20
	cg12188860	TOP1MT	-0.0488599	0.023226	0.95 (0.91, 1.00)	0.0354069	0.406138	0.0898963	20
	cg21628000	MTFR1	-0.228266	0.108544	0.80 (0.64, 0.98)	0.035468	0.406138	0.485843	19
	cg06797808	NUDT8	0.0386945	0.0184019	1.04 (1.00, 1.08)	0.0354886	0.406138	0.222984	20
	cg10799608	SAMM50	-0.0650309	0.0309429	0.94 (0.88, 1.00)	0.0355849	0.406138	0.225018	20
	cg25653947	TOP1MT	-0.134122	0.0639398	0.87 (0.77, 0.99)	0.0359378	0.408478	0.111225	20
	cg16253997	BCKDHB	-0.0875612	0.0417822	0.92 (0.84, 0.99)	0.0361125	0.408782	0.302615	20
	cg25797912	MDH2	-0.16458	0.0788011	0.85 (0.73, 0.99)	0.0367485	0.412599	0.624625	20
	cg12288726	ARF5	0.238771	0.114738	1.27 (1.01, 1.59)	0.0374322	0.41464	0.139935	12
	cg09580922	PGS1	0.117474	0.0564569	1.12 (1.01, 1.26)	0.0374546	0.41464	0.744026	20
	cg22980771	EXOG	-0.242089	0.116471	0.78 (0.62, 0.99)	0.0376597	0.41464	0.746537	6
	cg25120484	BDH1	-0.257296	0.123802	0.77 (0.61, 0.99)	0.0376829	0.41464	0.920261	7
	cg20049273	TMEM65	-0.136758	0.065936	0.87 (0.77, 0.99)	0.0380691	0.41464	0.214061	20
	cg11736228	SLC25A28	-0.199878	0.0964275	0.82 (0.68, 0.99)	0.0381876	0.41464	0.0522034	7
	cg16099282	PGS1	0.124566	0.0601217	1.13 (1.01, 1.27)	0.0382745	0.41464	0.165866	18
	cg01388847	MRPL28	0.168571	0.0814757	1.18 (1.01, 1.39)	0.0385488	0.41464	0.390026	13
	cg01030886	MSRB3	-0.191098	0.0923794	0.83 (0.69, 0.99)	0.0385816	0.41464	0.373381	6
	cg13623268	RFK	0.181731	0.0881133	1.20 (1.01, 1.43)	0.0391632	0.419259	0.552809	9
	cg12172478	OXNAD1	0.0942824	0.0459305	1.10 (1.00, 1.20)	0.0400998	0.426607	0.946776	20
	cg00346446	MRPL24	0.23662	0.115305	1.27 (1.01, 1.59)	0.0401585	0.426607	0.746271	7
	cg02316735	GTPBP3	0.0985951	0.0484912	1.10 (1.00, 1.21)	0.0420264	0.444739	0.0752245	20
	cg14243323	TFAM	-0.154713	0.0770277	0.86 (0.74, 1.00)	0.0445866	0.466471	0.0836317	20
	cg23809118	BCO2	0.134405	0.0670657	1.14 (1.00, 1.30)	0.0450614	0.469659	0.244013	20
	cg03538470	MRPL48	-0.0778006	0.0389087	0.93 (0.86, 1.00)	0.0455471	0.472936	0.344886	20
	cg06573254	SFXN1	0.0652289	0.0327642	1.07 (1.00, 1.14)	0.0464964	0.479583	0.971809	20
	cg26741350	CEP89	-0.239768	0.120565	0.79 (0.62, 1.00)	0.046733	0.479583	0.257694	7
	cg00397740	PPOX	-0.165097	0.0832343	0.85 (0.72, 1.00)	0.0473093	0.479583	0.316091	10
	cg02271943	COMTD1	0.0305751	0.0154249	1.03 (1.00, 1.06)	0.0474577	0.479583	0.776936	20
	cg06113708	COMTD1	0.0310063	0.0156432	1.03 (1.00, 1.06)	0.0474689	0.479583	0.778228	20
	cg19457506	DCAKD	-0.119777	0.060445	0.89 (0.79, 1.00)	0.0475248	0.479583	0.627187	20
	cg26259926	C8orf82	0.178863	0.0902833	1.20 (1.00, 1.43)	0.0475763	0.479583	0.418966	20
	cg00478333	COMTD1	0.124522	0.063045	1.13 (1.00, 1.28)	0.0482535	0.482565	0.749912	20
	cg19680332	BCO2	0.176179	0.0892459	1.19 (1.00, 1.42)	0.0483727	0.482565	0.0825593	10
	cg10643550	UQCR11	0.252297	0.127879	1.29 (1.00, 1.65)	0.0485025	0.482565	0.640124	7
	cg09304653	AGK	-0.147836	0.0749812	0.86 (0.74, 1.00)	0.0486511	0.482565	0.99752	12
	cg09907170	BCL2L11	-0.113696	0.0576898	0.89 (0.80, 1.00)	0.0487457	0.482565	0.0586815	9
	cg04610667	MDH2	0.11799	0.0599334	1.13 (1.00, 1.27)	0.04899	0.483252	0.482855	20
	cg25639749	FASN	0.191426	0.0973362	1.21 (1.00, 1.47)	0.0492236	0.483828	0.175028	20
	* Only presented the association with P value after FDR adjustment < 0.05 and P for HEIDI test >0.01
	CI, confidence interval; FDR, false dicovery rate; HEIDI, heterogeneity in dependent instruments; SNP, single nucleotide polymorphsim; OR odds ratio

## Sheet: Table S7
	Table S7. Summary data-level Mendelian randomization analysis for association between mitochondrial gene methylations and ulcerative colitis in replicated stage*
	probeID	Gene	Beta	SE	OR (95% CI)	P value	P value after FDR adjustment	P value (HEIDI test)	Number of SNPs used in HEIDI test
	The UK Biobank study
	cg13031029	DLD	0.108149	0.0206534	1.11 (1.07, 1.16)	1.63741e-07	0.00045078	0.0302826	20
	cg17593404	DLD	0.369426	0.0786991	1.45 (1.24, 1.69)	2.67708e-06	0.003685	0.048488	20
	cg14992101	AURKAIP1	-0.635047	0.164762	0.53 (0.38, 0.73)	0.000116047	0.106492	0.919869	9
	cg27295412	MRPL20	0.672534	0.179562	1.96 (1.38, 2.79)	0.000180091	0.123948	0.251676	8
	cg14188676	REXO2	-0.548985	0.169937	0.58 (0.41, 0.81)	0.00123561	0.588497	0.120126	4
	cg19606096	MRPL42	0.367117	0.114017	1.44 (1.15, 1.81)	0.00128259	0.588497	0.226128	13
	cg08257088	TRAP1	-0.279766	0.0892574	0.76 (0.63, 0.90)	0.0017222	0.598599	0.77213	20
	cg12987403	NMNAT3	-0.469029	0.151295	0.63 (0.47, 0.84)	0.0019346	0.598599	0.51926	4
	cg04048339	MCCD1	-0.4404	0.142216	0.64 (0.49, 0.85)	0.00195692	0.598599	0.0192952	20
	cg25027863	TIMM22	-0.516328	0.172052	0.60 (0.43, 0.84)	0.00269097	0.673477	0.217808	6
	cg07274523	GPX1	-0.119714	0.0403824	0.89 (0.82, 0.96)	0.00303176	0.695535	0.898753	20
	cg12603531	DNLZ	-0.382536	0.13398	0.68 (0.52, 0.89)	0.00430131	0.729203	0.842666	4
	cg03613822	ACADVL	0.0801691	0.0284027	1.08 (1.02, 1.15)	0.00476374	0.729203	0.729843	20
	cg13768953	ACADVL	0.11447	0.0407834	1.12 (1.04, 1.21)	0.00500405	0.729203	0.523152	20
	cg07272042	COX4I1	-0.398455	0.144127	0.67 (0.51, 0.89)	0.00569916	0.729203	0.554053	6
	cg02264195	TRAP1	0.428843	0.156093	1.54 (1.13, 2.09)	0.00600765	0.729203	0.389222	10
	cg14035368	DNLZ	-0.223358	0.0818478	0.80 (0.68, 0.94)	0.00635376	0.729203	0.0498071	20
	cg15881486	CBR3	-0.247574	0.0907591	0.78 (0.65, 0.93)	0.00637554	0.729203	0.48304	20
	cg10627354	CBR3	-0.226607	0.084898	0.80 (0.68, 0.94)	0.00760399	0.729203	0.417992	20
	cg12582028	MRPL9	0.123695	0.0466002	1.13 (1.03, 1.24)	0.00794537	0.729203	0.336149	20
	cg24011261	GPX1	-0.326637	0.123113	0.72 (0.57, 0.92)	0.00797467	0.729203	0.400541	10
	cg24153003	MRPL9	0.128037	0.0482872	1.14 (1.03, 1.25)	0.00801169	0.729203	0.32555	20
	cg18033770	DNLZ	-0.305147	0.115442	0.74 (0.59, 0.92)	0.00821042	0.729203	0.0484107	19
	cg06136472	SUCLA2	-0.368874	0.139847	0.69 (0.53, 0.91)	0.00834709	0.729203	0.945023	10
	cg01724150	NMNAT3	0.102602	0.0394563	1.11 (1.03, 1.20)	0.00931183	0.729203	0.0111742	20
	cg19466160	ACADVL	-0.295046	0.113531	0.74 (0.60, 0.93)	0.00935461	0.729203	0.355004	20
	cg26727372	ME2	0.231771	0.0891983	1.26 (1.06, 1.50)	0.00936654	0.729203	0.478094	20
	cg19029445	TIMM22	-0.253997	0.0979545	0.78 (0.64, 0.94)	0.00951403	0.729203	0.134537	9
	cg14316865	PMPCA	0.415506	0.161017	1.52 (1.11, 2.08)	0.00986536	0.729203	0.444401	7
	cg07906263	VARS2	0.129801	0.0503611	1.14 (1.03, 1.26)	0.00995463	0.729203	0.484511	20
	cg08705882	IDE	-0.265758	0.103924	0.77 (0.63, 0.94)	0.0105513	0.729203	0.346646	17
	cg06603851	NDUFS6	-0.153903	0.060615	0.86 (0.76, 0.97)	0.0111162	0.729203	0.590354	14
	cg19871494	AURKAIP1	-0.402262	0.159305	0.67 (0.49, 0.91)	0.0115661	0.729203	0.120401	6
	cg00853853	DNLZ	-0.249734	0.10004	0.78 (0.64, 0.95)	0.0125481	0.729203	0.0783033	20
	cg15390444	BNIP3	0.20697	0.0829293	1.23 (1.05, 1.45)	0.0125694	0.729203	0.459334	13
	cg05220042	RHOT2	-0.251696	0.10092	0.78 (0.64, 0.95)	0.0126307	0.729203	0.32926	20
	cg23471067	BNIP3	0.229066	0.0924822	1.26 (1.05, 1.51)	0.0132543	0.729203	0.255095	12
	cg11115427	PHYH	0.120998	0.0488616	1.13 (1.03, 1.24)	0.0132734	0.729203	0.582958	20
	cg04966294	VARS2	-0.265854	0.107423	0.77 (0.62, 0.95)	0.0133296	0.729203	0.374058	20
	cg26784891	VARS2	-0.275987	0.111864	0.76 (0.61, 0.94)	0.0136186	0.729203	0.255281	20
	cg01420215	MRPL44	0.195961	0.0801037	1.22 (1.04, 1.42)	0.0144316	0.729203	0.173301	20
	cg18122027	NDUFS6	0.348668	0.142926	1.42 (1.07, 1.88)	0.0147076	0.729203	0.562224	5
	cg16990009	VARS2	-0.116944	0.0479429	0.89 (0.81, 0.98)	0.0147184	0.729203	0.504128	5
	cg07677296	HAGH	0.144368	0.0592227	1.16 (1.03, 1.30)	0.0147803	0.729203	0.726623	20
	cg07870479	NME3	-0.261828	0.107549	0.77 (0.62, 0.95)	0.0149129	0.729203	0.525507	20
	cg21133433	CBR4	0.291107	0.119902	1.34 (1.06, 1.69)	0.0151873	0.729203	0.0202229	7
	cg08815677	NDUFA13	-0.216455	0.0891801	0.81 (0.68, 0.96)	0.0152171	0.729203	0.495502	20
	cg00046913	HAGH	0.148613	0.0615187	1.16 (1.03, 1.31)	0.0157035	0.729203	0.507374	20
	cg08177495	VARS2	-0.33624	0.139579	0.71 (0.54, 0.94)	0.0159982	0.729203	0.180729	12
	cg21249481	PMPCA	-0.270859	0.112774	0.76 (0.61, 0.95)	0.0163154	0.729203	0.180418	20
	cg20126647	COASY	-0.0919257	0.0385466	0.91 (0.85, 0.98)	0.0170888	0.729203	0.261282	20
	cg24455365	PINK1	-0.141624	0.0595378	0.87 (0.77, 0.98)	0.0173725	0.729203	0.698611	20
	cg03609435	MRM1	-0.136785	0.0575271	0.87 (0.78, 0.98)	0.0174191	0.729203	0.237622	20
	cg18477674	BNIP3	0.228521	0.0962715	1.26 (1.04, 1.52)	0.0176103	0.729203	0.291703	13
	cg02886408	BNIP3	-0.231533	0.0975599	0.79 (0.66, 0.96)	0.0176326	0.729203	0.239059	16
	cg16915659	CISD1	0.21703	0.091525	1.24 (1.04, 1.49)	0.0177274	0.729203	0.0119326	20
	cg21762589	BNIP3	0.29203	0.123168	1.34 (1.05, 1.70)	0.0177408	0.729203	0.454327	11
	cg25707298	BNIP3	0.340559	0.144063	1.41 (1.06, 1.86)	0.0180807	0.729203	0.826946	6
	cg16564940	ACADVL	-0.30963	0.131571	0.73 (0.57, 0.95)	0.0186063	0.729203	0.500097	20
	cg12421087	IDI1	0.0491128	0.0209073	1.05 (1.01, 1.09)	0.0188199	0.729203	0.971965	20
	cg26509269	MRM1	-0.149644	0.0637116	0.86 (0.76, 0.98)	0.0188358	0.729203	0.704307	20
	cg08909806	TSPO	0.0877679	0.0374	1.09 (1.01, 1.17)	0.0189385	0.729203	0.556107	20
	cg06419964	MRM1	-0.117486	0.0503416	0.89 (0.81, 0.98)	0.0196078	0.729203	0.316226	20
	cg02381172	NDUFS6	0.112282	0.0481497	1.12 (1.02, 1.23)	0.0197044	0.729203	0.532958	20
	cg00343092	TSPO	0.130817	0.0562043	1.14 (1.02, 1.27)	0.0199373	0.729203	0.325294	20
	cg23346969	NDUFS6	0.13486	0.0580693	1.14 (1.02, 1.28)	0.0202116	0.729203	0.441252	20
	cg09830162	FAHD1	0.11183	0.048163	1.12 (1.02, 1.23)	0.0202378	0.729203	0.317128	20
	cg25233900	BNIP3	0.282402	0.121674	1.33 (1.04, 1.68)	0.0202881	0.729203	0.438698	10
	cg09085698	FARS2	-0.0741135	0.0319611	0.93 (0.87, 0.99)	0.0204024	0.729203	0.98798	20
	cg16604086	SDSL	0.211358	0.0913211	1.24 (1.03, 1.48)	0.0206433	0.729203	0.162012	20
	cg08888553	C16orf91	0.200903	0.0869832	1.22 (1.03, 1.45)	0.0209062	0.729203	0.496952	20
	cg07056794	PMPCA	-0.0440813	0.0191221	0.96 (0.92, 0.99)	0.0211523	0.729203	0.412711	20
	cg03243450	NDUFS6	-0.272842	0.118391	0.76 (0.60, 0.96)	0.0211901	0.729203	0.554461	15
	cg17117981	TOP1MT	-0.233762	0.101692	0.79 (0.65, 0.97)	0.0215208	0.731443	0.788331	20
	cg26122710	NDUFS6	0.191279	0.0835153	1.21 (1.03, 1.43)	0.0220009	0.733579	0.52877	20
	cg02626208	MRM1	-0.266211	0.116333	0.77 (0.61, 0.96)	0.0221166	0.733579	0.663076	17
	cg17370296	NDUFS6	0.16729	0.073266	1.18 (1.02, 1.36)	0.0224112	0.7345	0.672499	20
	cg01294811	NDUFS6	0.291538	0.128621	1.34 (1.04, 1.72)	0.0234123	0.758283	0.624259	6
	cg26547506	SPRYD4	0.211669	0.0943992	1.24 (1.03, 1.49)	0.0249434	0.787894	0.163139	20
	cg03144753	CMC1	-0.35204	0.157303	0.70 (0.52, 0.96)	0.0252224	0.787894	0.429553	3
	cg23674344	ACSF2	-0.104505	0.046806	0.90 (0.82, 0.99)	0.025567	0.787894	0.0907765	20
	cg08830576	C16orf91	0.267028	0.119983	1.31 (1.03, 1.65)	0.0260437	0.787894	0.381193	20
	cg07062262	CLPB	0.1306	0.0589338	1.14 (1.02, 1.28)	0.0266884	0.79045	0.832183	20
	cg11307540	MTFR1	0.0924223	0.0417618	1.10 (1.01, 1.19)	0.0268917	0.79045	0.547471	20
	cg00685795	COASY	0.286145	0.130407	1.33 (1.03, 1.72)	0.0282179	0.79045	0.113473	13
	cg07578618	MRPL23	0.0695848	0.0317691	1.07 (1.01, 1.14)	0.0285003	0.79045	0.0589764	20
	cg05329576	FARS2	0.0810487	0.0371033	1.08 (1.01, 1.17)	0.0289322	0.79045	0.973532	20
	cg12287936	MRPL36	-0.0836666	0.038352	0.92 (0.85, 0.99)	0.0291432	0.79045	0.265759	20
	cg21425232	SERHL2	0.223558	0.102754	1.25 (1.02, 1.53)	0.0295811	0.79045	0.0395622	20
	cg08442064	NMNAT3	-0.149754	0.0688875	0.86 (0.75, 0.99)	0.0297135	0.79045	0.0367748	20
	cg09151131	RSAD1	0.252729	0.11652	1.29 (1.02, 1.62)	0.0300842	0.79045	0.0940118	13
	cg24535823	COASY	-0.276827	0.127809	0.76 (0.59, 0.97)	0.0303152	0.79045	0.315626	8
	cg27367093	CLPB	0.150084	0.0693927	1.16 (1.01, 1.33)	0.030555	0.79045	0.804056	20
	cg04903600	GPX4	-0.203631	0.0941801	0.82 (0.68, 0.98)	0.0306069	0.79045	0.444998	19
	cg18121565	RMND1	0.220729	0.102235	1.25 (1.02, 1.52)	0.0308472	0.79045	0.296706	16
	cg07100771	UCP1	-0.297174	0.137849	0.74 (0.57, 0.97)	0.0311001	0.79045	0.299245	5
	cg26094232	CLPB	-0.234558	0.108969	0.79 (0.64, 0.98)	0.031357	0.79045	0.951006	20
	cg27640302	TIMM10	-0.102756	0.0477812	0.90 (0.82, 0.99)	0.0315115	0.79045	0.551287	20
	cg10799608	SAMM50	0.0795422	0.0370017	1.08 (1.01, 1.16)	0.0315799	0.79045	0.930106	20
	cg14672994	ACSF2	-0.108081	0.0503445	0.90 (0.81, 0.99)	0.0318069	0.79045	0.226314	20
	cg17842821	NDUFS6	0.264549	0.12326	1.30 (1.02, 1.66)	0.0318521	0.79045	0.572958	8
	cg19033780	MRPL48	-0.0785484	0.036682	0.92 (0.86, 0.99)	0.0322472	0.79045	0.731455	20
	cg19598685	ACACB	-0.0703871	0.0329083	0.93 (0.87, 0.99)	0.0324451	0.79045	0.586022	20
	cg12838546	COASY	0.335281	0.156795	1.40 (1.03, 1.90)	0.0324888	0.79045	0.310891	5
	cg22002216	ACSF2	-0.217084	0.101822	0.80 (0.66, 0.98)	0.0330073	0.79045	0.212548	14
	cg06529439	RPIA	0.154855	0.0727466	1.17 (1.01, 1.35)	0.0332798	0.79045	0.997394	12
	cg12926596	BLOC1S1	-0.192463	0.090478	0.82 (0.69, 0.98)	0.0334054	0.79045	0.3124	12
	cg06516150	ACACB	-0.152959	0.0720175	0.86 (0.75, 0.99)	0.0336775	0.79045	0.717629	20
	cg04163119	TOMM6	0.302038	0.142651	1.35 (1.02, 1.79)	0.0342328	0.79045	0.54342	15
	cg13652841	DNLZ	0.238466	0.112712	1.27 (1.02, 1.58)	0.0343698	0.79045	0.0702995	20
	cg27603000	NDUFS6	0.305052	0.144476	1.36 (1.02, 1.80)	0.0347342	0.79045	0.389738	9
	cg20147645	MTIF3	-0.103639	0.0491323	0.90 (0.82, 0.99)	0.0349114	0.79045	0.328263	20
	cg16874930	NDUFA11	-0.13169	0.0625268	0.88 (0.78, 0.99)	0.0351923	0.79045	0.2295	20
	cg13723217	ELAC2	-0.0416976	0.0198416	0.96 (0.92, 1.00)	0.0355951	0.79045	0.296888	20
	cg00422714	NME3	-0.239848	0.114685	0.79 (0.63, 0.99)	0.0364945	0.802202	0.281368	20
	cg18402101	NDUFC2	0.194315	0.0933279	1.21 (1.01, 1.46)	0.0373358	0.802202	0.525217	20
	cg21628000	MTFR1	0.275447	0.132405	1.32 (1.02, 1.71)	0.0374943	0.802202	0.388526	18
	cg26950739	ACSF3	0.0448825	0.0216647	1.05 (1.00, 1.09)	0.0382942	0.802202	0.867598	20
	cg26408565	ETFA	0.067439	0.0325753	1.07 (1.00, 1.14)	0.0384289	0.802202	0.164511	20
	cg22467129	ETFA	0.0712972	0.0344531	1.07 (1.00, 1.15)	0.0385088	0.802202	0.206006	20
	cg00261569	TIMMDC1	0.0945791	0.0457447	1.10 (1.00, 1.20)	0.0386832	0.802202	0.807478	20
	cg05950673	NDUFS6	0.179298	0.0867509	1.20 (1.01, 1.42)	0.0387517	0.802202	0.327873	20
	cg01388847	MRPL28	0.163396	0.0791503	1.18 (1.01, 1.38)	0.0389826	0.802202	0.480948	10
	cg21139795	TIMMDC1	0.0438865	0.0212692	1.04 (1.00, 1.09)	0.0390761	0.802202	0.878579	20
	cg09135239	MRPL28	0.170675	0.0828374	1.19 (1.01, 1.40)	0.0393641	0.802202	0.772583	16
	cg03593358	MFN2	0.226927	0.110342	1.25 (1.01, 1.56)	0.039727	0.802202	0.501445	20
	cg09273516	ACOT7	-0.301524	0.146973	0.74 (0.55, 0.99)	0.0402121	0.802202	0.908933	20
	cg03923285	MRPL28	0.199698	0.0976945	1.22 (1.01, 1.48)	0.0409434	0.805529	0.784351	14
	cg18184769	MFN2	0.183332	0.0899496	1.20 (1.01, 1.43)	0.0415338	0.805529	0.679849	20
	cg20073050	PPA2	0.268174	0.131649	1.31 (1.01, 1.69)	0.0416465	0.805529	0.553186	20
	cg08850438	SPG7	-0.144856	0.0711484	0.87 (0.75, 0.99)	0.0417532	0.805529	0.974955	19
	cg04252928	ACSF3	-0.181603	0.0897199	0.83 (0.70, 0.99)	0.0429593	0.805529	0.485773	20
	cg21708354	MTO1	0.195856	0.0972258	1.22 (1.01, 1.47)	0.043963	0.805529	0.321018	8
	cg02257405	ACSL6	0.296532	0.147271	1.35 (1.01, 1.80)	0.0440606	0.805529	0.0762407	18
	cg03055888	COX16	-0.200743	0.0997725	0.82 (0.67, 0.99)	0.0442189	0.805529	0.944488	12
	cg20262330	COX16	0.123434	0.061428	1.13 (1.00, 1.28)	0.0444931	0.805529	0.52472	20
	cg19802458	FIS1	-0.239147	0.119049	0.79 (0.62, 0.99)	0.0445578	0.805529	0.772913	5
	cg07872373	MTFMT	0.111061	0.0553071	1.12 (1.00, 1.25)	0.0446349	0.805529	0.459122	20
	cg00220102	ABAT	-0.0787103	0.0392289	0.92 (0.86, 1.00)	0.0448097	0.805529	0.844471	20
	cg25731211	SLC25A10	-0.217123	0.108325	0.80 (0.65, 1.00)	0.0450299	0.805529	0.259947	20
	cg00020991	CBR4	-0.189592	0.0946371	0.83 (0.69, 1.00)	0.0451384	0.805529	0.33303	14
	cg02154021	GOT2	0.237458	0.118638	1.27 (1.00, 1.60)	0.0453343	0.805529	0.823094	4
	cg01881182	ABAT	-0.0972286	0.0485897	0.91 (0.82, 1.00)	0.0453908	0.805529	0.813322	20
	cg00231389	ABAT	-0.106781	0.0534451	0.90 (0.81, 1.00)	0.0457224	0.805529	0.858315	20
	cg00692610	MRM1	-0.258074	0.129224	0.77 (0.60, 1.00)	0.0458131	0.805529	0.476423	13
	cg09820729	MFN2	0.247196	0.123848	1.28 (1.00, 1.63)	0.0459383	0.805529	0.502572	17
	cg09580922	PGS1	0.131268	0.0660502	1.14 (1.00, 1.30)	0.0468775	0.814496	0.337657	20
	cg06326493	NME3	0.236352	0.119138	1.27 (1.00, 1.60)	0.0472717	0.814496	0.26011	20
	cg12108912	TMEM177	-0.261921	0.132065	0.77 (0.59, 1.00)	0.0473372	0.814496	0.834123	11
	cg05253110	AGK	-0.0687338	0.0348126	0.93 (0.87, 1.00)	0.0483372	0.825241	0.98653	18
	cg16312900	SPATA20	0.0943672	0.0478872	1.10 (1.00, 1.21)	0.0487679	0.825241	0.304235	20
	cg15095922	MRPL36	-0.0940594	0.0479259	0.91 (0.83, 1.00)	0.0496925	0.825241	0.280602	20
	cg20742562	MRPL36	-0.0993842	0.0506825	0.91 (0.82, 1.00)	0.0498889	0.825241	0.257588	20
	cg12765405	SPATA20	0.124152	0.0633233	1.13 (1.00, 1.28)	0.0499248	0.825241	0.416892	20
	The FinnGen study
	cg07274523	GPX1	-0.253145	0.0334205	0.78 (0.73, 0.83)	3.60394e-14	9.89281e-11	0.0334496	20
	cg24011261	GPX1	-0.723832	0.137856	0.48 (0.37, 0.64)	1.51588e-07	0.000104027	0.172591	10
	cg18642234	GPX1	-0.463631	0.0931088	0.63 (0.52, 0.75)	6.37627e-07	0.000350057	0.0152458	20
	cg05055782	GPX1	-0.649531	0.149192	0.52 (0.39, 0.70)	1.33891e-05	0.00408368	0.0443031	9
	cg05551922	GPX1	-0.698819	0.165711	0.50 (0.36, 0.69)	2.4747e-05	0.00679305	0.104656	6
	cg18259342	PNKD	-0.102224	0.0255311	0.90 (0.86, 0.95)	6.23094e-05	0.015549	0.0221033	20
	cg04880052	PNKD	-0.244779	0.0650996	0.78 (0.69, 0.89)	0.000169866	0.0388568	0.126408	20
	cg15552461	RDH13	0.168683	0.0483567	1.18 (1.08, 1.30)	0.000486091	0.0901299	0.0139956	19
	cg10385390	PARK7	0.2524	0.0723786	1.29 (1.12, 1.48)	0.000488078	0.0901299	0.0290637	20
	cg05991184	PNKD	0.413924	0.11878	1.51 (1.20, 1.91)	0.000492513	0.0901299	0.447402	20
	cg14992101	AURKAIP1	-0.297093	0.0900035	0.74 (0.62, 0.89)	0.000963721	0.161658	0.70312	11
	cg22712983	PNKD	-0.198626	0.0604762	0.82 (0.73, 0.92)	0.00102209	0.161658	0.0194662	20
	cg02961109	MCL1	-0.392492	0.120036	0.68 (0.53, 0.85)	0.00107627	0.161658	0.0957435	18
	cg11518359	PARK7	-0.345549	0.106383	0.71 (0.57, 0.87)	0.00116155	0.161658	0.0559203	12
	cg27295412	MRPL20	0.318031	0.0980308	1.37 (1.13, 1.67)	0.00117783	0.161658	0.264564	9
	cg05195017	NEU4	-0.125029	0.0388906	0.88 (0.82, 0.95)	0.00130495	0.165356	0.0113462	5
	cg25273343	TXNRD1	0.0741415	0.0231656	1.08 (1.03, 1.13)	0.00137187	0.165356	0.0794815	20
	cg26786924	PNKD	-0.212301	0.0664082	0.81 (0.71, 0.92)	0.00138909	0.165356	0.0730599	20
	cg18846804	ISOC2	0.184655	0.0581748	1.20 (1.07, 1.35)	0.00150284	0.165356	0.737905	20
	cg16990009	VARS2	-0.106529	0.0335679	0.90 (0.84, 0.96)	0.00150597	0.165356	0.143677	6
	cg18122027	NDUFS6	0.401376	0.128164	1.49 (1.16, 1.92)	0.00173772	0.181607	0.37808	5
	cg23211791	SLC25A15	-0.30657	0.0981451	0.74 (0.61, 0.89)	0.0017863	0.181607	0.0978763	20
	cg07843065	MRPS21	-0.32087	0.103132	0.73 (0.59, 0.89)	0.00186288	0.182629	0.94508	20
	cg11367502	TOMM7	0.335987	0.110282	1.40 (1.13, 1.74)	0.00231434	0.20999	0.653659	7
	cg14101117	AGPAT4	0.133958	0.0440757	1.14 (1.05, 1.25)	0.00237148	0.20999	0.0913792	20
	cg24251814	PARK7	-0.356613	0.118672	0.70 (0.55, 0.88)	0.00265564	0.217769	0.116455	17
	cg08346632	AGPAT4	0.163024	0.0544658	1.18 (1.06, 1.31)	0.00276127	0.217769	0.0675229	20
	cg02381172	NDUFS6	0.11732	0.039356	1.12 (1.04, 1.21)	0.0028732	0.217769	0.337133	20
	cg10735454	AGPAT4	0.176283	0.0591863	1.19 (1.06, 1.34)	0.00289724	0.217769	0.120882	20
	cg23346969	NDUFS6	0.140911	0.0475866	1.15 (1.05, 1.26)	0.00306491	0.217769	0.282682	20
	cg12287936	MRPL36	-0.0948089	0.0320566	0.91 (0.85, 0.97)	0.00310097	0.217769	0.17585	20
	cg15095922	MRPL36	-0.11898	0.0402479	0.89 (0.82, 0.96)	0.00311474	0.217769	0.243849	20
	cg20742562	MRPL36	-0.125716	0.0426093	0.88 (0.81, 0.96)	0.00317332	0.217769	0.253794	20
	cg00798317	PDK2	-0.139821	0.0476232	0.87 (0.79, 0.95)	0.00332496	0.22261	0.826007	20
	cg26122710	NDUFS6	0.199862	0.0690234	1.22 (1.07, 1.40)	0.00378466	0.247355	0.393382	20
	cg10956860	GOLPH3	-0.0839464	0.02916	0.92 (0.87, 0.97)	0.00399165	0.254816	0.658008	20
	cg05950673	NDUFS6	0.210712	0.0738587	1.23 (1.07, 1.43)	0.00433221	0.270271	0.352713	20
	cg24455365	PINK1	-0.177563	0.0625098	0.84 (0.74, 0.95)	0.00450344	0.27471	0.527409	20
	cg07344288	MCAT	0.238093	0.0851007	1.27 (1.07, 1.50)	0.00514555	0.296922	0.423292	11
	cg19360675	COX11	0.150122	0.0537867	1.16 (1.05, 1.29)	0.00525348	0.296922	0.588434	20
	cg08987251	GOT2	-0.336696	0.12113	0.71 (0.56, 0.91)	0.00544194	0.296922	0.915701	12
	cg13321900	ATAD3A	0.194345	0.0700288	1.21 (1.06, 1.39)	0.00551659	0.296922	0.0270079	20
	cg13824009	SARDH	0.120956	0.0437029	1.13 (1.04, 1.23)	0.00564553	0.298019	0.134431	20
	cg13948956	AKAP1	-0.221888	0.0807658	0.80 (0.68, 0.94)	0.00600889	0.30556	0.500412	18
	cg17370296	NDUFS6	0.16465	0.0599791	1.18 (1.05, 1.33)	0.00604877	0.30556	0.171724	20
	cg13056653	UCP1	0.0684338	0.0249653	1.07 (1.02, 1.12)	0.00612233	0.30556	0.775784	19
	cg01502872	HSD17B8	0.229687	0.084215	1.26 (1.07, 1.48)	0.00638387	0.312923	0.663076	15
	cg00397740	PPOX	0.131284	0.0487225	1.14 (1.04, 1.25)	0.00704898	0.335293	0.0235178	10
	cg26035489	UQCR10	0.280233	0.104263	1.32 (1.08, 1.62)	0.00719372	0.335293	0.098065	20
	cg16848221	CLPP	-0.046561	0.0173273	0.95 (0.92, 0.99)	0.00720665	0.335293	0.9669	20
	cg12227626	MTHFD1L	0.0525033	0.0196022	1.05 (1.01, 1.10)	0.00739654	0.338392	0.159675	14
	cg04304450	MCAT	0.325265	0.122171	1.38 (1.09, 1.76)	0.00775925	0.349166	0.21628	6
	cg03243450	NDUFS6	-0.264241	0.100289	0.77 (0.63, 0.93)	0.00841862	0.35971	0.525956	15
	cg01139039	FASTK	-0.15043	0.0572659	0.86 (0.77, 0.96)	0.0086174	0.35971	0.153507	20
	cg17842821	NDUFS6	0.270269	0.103021	1.31 (1.07, 1.60)	0.00870519	0.35971	0.0686475	8
	cg04165759	TARS2	0.0806665	0.030776	1.08 (1.02, 1.15)	0.00876509	0.35971	0.206392	20
	cg13811879	SARDH	-0.222665	0.0851151	0.80 (0.68, 0.95)	0.00889559	0.35971	0.456396	20
	cg13883681	GOT2	-0.212412	0.0814047	0.81 (0.69, 0.95)	0.0090718	0.35971	0.196642	12
	cg20324369	TXNRD1	-0.363112	0.139413	0.70 (0.53, 0.91)	0.00919886	0.35971	0.669775	5
	cg09579323	TARS2	0.125	0.0481134	1.13 (1.03, 1.25)	0.00937624	0.35971	0.0828444	20
	cg14323210	FASTK	-0.14496	0.0558337	0.87 (0.78, 0.97)	0.00942373	0.35971	0.17231	20
	cg01294811	NDUFS6	0.287829	0.111147	1.33 (1.07, 1.66)	0.00960805	0.35971	0.298425	6
	cg01827908	MCAT	-0.195042	0.0755623	0.82 (0.71, 0.95)	0.00984534	0.35971	0.265635	13
	cg22717235	MCL1	-0.040858	0.0158316	0.96 (0.93, 0.99)	0.0098575	0.35971	0.205601	20
	cg25868126	TMEM177	-0.213731	0.0829538	0.81 (0.69, 0.95)	0.00998039	0.35971	0.349539	4
	cg02403349	MRPL34	-0.0727347	0.0282683	0.93 (0.88, 0.98)	0.0100817	0.35971	0.796847	20
	cg10702041	FASTK	0.221635	0.0865031	1.25 (1.05, 1.48)	0.0104023	0.35971	0.285433	12
	cg27603000	NDUFS6	0.311647	0.12171	1.37 (1.08, 1.73)	0.0104497	0.35971	0.169914	9
	cg16915659	CISD1	0.191424	0.0748647	1.21 (1.05, 1.40)	0.0105599	0.35971	0.250947	20
	cg14524643	SARDH	0.0767337	0.030021	1.08 (1.02, 1.15)	0.0105883	0.35971	0.253811	20
	cg11539674	SND1	-0.0656673	0.0257	0.94 (0.89, 0.98)	0.0106144	0.35971	0.103348	20
	cg19967846	PGAM5	-0.304292	0.119378	0.74 (0.58, 0.93)	0.0108038	0.361662	0.892376	20
	cg13698860	MCAT	-0.255739	0.100996	0.77 (0.64, 0.94)	0.0113358	0.374903	0.199717	5
	cg14360014	SARDH	-0.140011	0.055592	0.87 (0.78, 0.97)	0.0117839	0.385083	0.259472	20
	cg19835606	FASTK	-0.259879	0.103729	0.77 (0.63, 0.95)	0.0122325	0.393787	0.253075	6
	cg14188676	REXO2	-0.342894	0.137281	0.71 (0.54, 0.93)	0.0124985	0.393787	0.667822	4
	cg13452386	NUDT8	-0.357499	0.143355	0.70 (0.53, 0.93)	0.0126383	0.393787	0.0171891	7
	cg16113650	VARS2	0.38599	0.15487	1.47 (1.09, 1.99)	0.0126903	0.393787	0.0949361	16
	cg05461140	MRPL37	0.16891	0.0678593	1.18 (1.04, 1.35)	0.0128059	0.393787	0.130722	13
	cg19928597	ABHD11	-0.0639627	0.0258668	0.94 (0.89, 0.99)	0.013407	0.393787	0.318666	20
	cg26010879	ABHD11	-0.0658674	0.0266436	0.94 (0.89, 0.99)	0.0134296	0.393787	0.267212	20
	cg09943102	ABHD11	-0.0843454	0.0341349	0.92 (0.86, 0.98)	0.0134757	0.393787	0.300275	20
	cg10140957	GOT2	0.286055	0.115908	1.33 (1.06, 1.67)	0.0135892	0.393787	0.292078	13
	cg05834899	ISCU	0.155492	0.06307	1.17 (1.03, 1.32)	0.0136868	0.393787	0.984402	20
	cg00747849	SLC25A1	0.217485	0.0883672	1.24 (1.05, 1.48)	0.0138491	0.393787	0.15864	15
	cg05517791	ABHD11	-0.0909198	0.0369699	0.91 (0.85, 0.98)	0.0139212	0.393787	0.247733	20
	cg15922246	FASTK	0.306229	0.124972	1.36 (1.06, 1.74)	0.0142704	0.393787	0.134364	12
	cg14001893	SARDH	0.327508	0.133856	1.39 (1.07, 1.80)	0.0144161	0.393787	0.114906	3
	cg07100771	UCP1	-0.29702	0.121552	0.74 (0.59, 0.94)	0.0145433	0.393787	0.469638	5
	cg04800684	L2HGDH	-0.205374	0.0842293	0.81 (0.69, 0.96)	0.0147577	0.393787	0.575131	20
	cg18068487	FASTK	-0.28668	0.117578	0.75 (0.60, 0.95)	0.0147604	0.393787	0.156002	6
	cg16831022	MRPL10	-0.204164	0.0838687	0.82 (0.69, 0.96)	0.0149195	0.393787	0.776321	20
	cg11307540	MTFR1	-0.0899402	0.0370938	0.91 (0.85, 0.98)	0.0153224	0.400572	0.2939	20
	cg08856268	TARS2	-0.294613	0.121999	0.74 (0.59, 0.95)	0.0157407	0.407626	0.0588749	9
	cg03845745	CBR4	-0.338336	0.140901	0.71 (0.54, 0.94)	0.0163402	0.41298	0.98175	4
	cg14318858	CPT1C	-0.0652403	0.0271923	0.94 (0.89, 0.99)	0.0164301	0.41298	0.438106	20
	cg24201033	CPT1C	-0.0698458	0.0291295	0.93 (0.88, 0.99)	0.0164953	0.41298	0.398554	20
	cg17967224	BIK	0.20368	0.0849879	1.23 (1.04, 1.45)	0.0165493	0.41298	0.0722784	18
	cg08752433	PPTC7	0.316349	0.133372	1.37 (1.06, 1.78)	0.0176955	0.426553	0.392962	8
	cg10599571	MRPS6	-0.357502	0.150838	0.70 (0.52, 0.94)	0.0177827	0.426553	0.855953	6
	cg17037406	PGAM5	-0.238037	0.100497	0.79 (0.65, 0.96)	0.0178555	0.426553	0.646005	20
	cg12288726	ARF5	-0.259636	0.109866	0.77 (0.62, 0.96)	0.0181174	0.426553	0.0474962	12
	cg18068537	CYP11A1	-0.287589	0.121721	0.75 (0.59, 0.95)	0.0181432	0.426553	0.476697	7
	cg09533205	COQ10B	0.308602	0.130814	1.36 (1.05, 1.76)	0.0183202	0.426553	0.102105	10
	cg14458731	TRUB2	0.20834	0.0884039	1.23 (1.04, 1.46)	0.0184388	0.426553	0.785122	20
	cg20775316	MRPL37	-0.0413434	0.0175799	0.96 (0.93, 0.99)	0.0186856	0.426553	0.0972017	20
	cg21761922	OXNAD1	-0.273516	0.11641	0.76 (0.61, 0.96)	0.0187937	0.426553	0.202507	8
	cg27226927	DCXR	-0.0514555	0.0221248	0.95 (0.91, 0.99)	0.0200348	0.450783	0.775353	20
	cg09802308	PGAM5	-0.297012	0.128369	0.74 (0.58, 0.96)	0.0206827	0.461576	0.63779	15
	cg21628000	MTFR1	-0.274914	0.119014	0.76 (0.60, 0.96)	0.0208921	0.46249	0.374295	19
	cg01041367	TMEM70	0.170009	0.0740711	1.19 (1.03, 1.37)	0.0217212	0.473213	0.300843	20
	cg11066750	DBI	-0.127592	0.0558335	0.88 (0.79, 0.98)	0.0222998	0.481993	0.821684	20
	cg07916967	GTPBP3	0.179676	0.0789993	1.20 (1.03, 1.40)	0.0229417	0.489613	0.481644	8
	cg03319315	MTG1	-0.18711	0.0823081	0.83 (0.71, 0.97)	0.0230091	0.489613	0.107482	20
	cg17143376	MTG1	-0.199074	0.0879362	0.82 (0.69, 0.97)	0.0235837	0.497979	0.104801	20
	cg14963062	ALKBH7	-0.190293	0.0844449	0.83 (0.70, 0.98)	0.0242306	0.503301	0.696213	12
	cg18563886	MTG1	-0.21853	0.0971879	0.80 (0.66, 0.97)	0.0245421	0.503301	0.0857418	19
	cg09996840	SLC25A10	-0.0531712	0.0236835	0.95 (0.91, 0.99)	0.0247634	0.503301	0.150875	20
	cg02333667	PDHX	-0.114747	0.05117	0.89 (0.81, 0.99)	0.0249317	0.503301	0.720512	20
	cg06956006	ACLY	0.0696481	0.0311055	1.07 (1.01, 1.14)	0.02515	0.503301	0.356952	20
	cg11446126	SLC25A10	-0.0813772	0.0364235	0.92 (0.86, 0.99)	0.0254701	0.503301	0.18795	20
	cg14711243	ACAD9	-0.0181144	0.008116	0.98 (0.97, 1.00)	0.0256194	0.503301	0.14108	20
	cg13150534	SLC25A10	-0.0869262	0.0389487	0.92 (0.85, 0.99)	0.0256272	0.503301	0.0982815	20
	cg11602041	ME3	0.0939914	0.0421263	1.10 (1.01, 1.19)	0.0256693	0.503301	0.38025	20
	cg13652841	DNLZ	0.206653	0.0927738	1.23 (1.03, 1.47)	0.0259142	0.5045	0.564833	20
	cg14294859	SLC25A25	0.0582375	0.0262067	1.06 (1.01, 1.12)	0.0262671	0.50777	0.236134	13
	cg24139843	NDUFS6	-0.402422	0.182147	0.67 (0.47, 0.96)	0.0271523	0.518532	0.024739	12
	cg08942192	SLC25A24	0.0761909	0.0345542	1.08 (1.01, 1.15)	0.0274562	0.518532	0.677662	20
	cg25027863	TIMM22	0.303708	0.137934	1.35 (1.03, 1.78)	0.0276766	0.518532	0.786762	6
	cg15490897	ACOT11	0.0958906	0.0435989	1.10 (1.01, 1.20)	0.0278509	0.518532	0.103585	20
	cg02635592	CPOX	0.0645922	0.0294109	1.07 (1.01, 1.13)	0.0280778	0.518532	0.555933	20
	cg00453374	HIBADH	-0.0586444	0.0267058	0.94 (0.89, 0.99)	0.0280959	0.518532	0.714256	20
	cg02466830	CPOX	0.0668772	0.0304646	1.07 (1.01, 1.13)	0.0281462	0.518532	0.532107	20
	cg00978783	SLC25A47	-0.305883	0.139724	0.74 (0.56, 0.97)	0.0285825	0.520783	0.873371	5
	cg15775217	TXNRD1	0.0421887	0.0192792	1.04 (1.00, 1.08)	0.0286478	0.520783	0.0315761	20
	cg16521040	MRPL34	0.10301	0.0471424	1.11 (1.01, 1.22)	0.0288825	0.521595	0.0668075	20
	cg27362255	PGAM5	0.255948	0.117325	1.29 (1.03, 1.63)	0.0291439	0.522875	0.432577	9
	cg00203037	OXNAD1	-0.11161	0.0514057	0.89 (0.81, 0.99)	0.0299185	0.529394	0.128832	20
	cg23122901	TXNRD2	0.147912	0.0684451	1.16 (1.01, 1.33)	0.0306924	0.529394	0.689037	17
	cg08705882	IDE	-0.174307	0.0807727	0.84 (0.72, 0.98)	0.0309287	0.529394	0.0370409	17
	cg17413149	OGDHL	0.172387	0.0799334	1.19 (1.02, 1.39)	0.0310343	0.529394	0.0263486	20
	cg19029445	TIMM22	0.194186	0.0901776	1.21 (1.02, 1.45)	0.0312892	0.529394	0.757428	9
	cg23668581	ME3	0.0478489	0.0222503	1.05 (1.00, 1.10)	0.0315167	0.529394	0.360458	20
	cg11659394	TXNRD1	-0.126047	0.0586381	0.88 (0.79, 0.99)	0.0315886	0.529394	0.0615636	20
	cg17899476	TIMM50	-0.12274	0.057109	0.88 (0.79, 0.99)	0.0316161	0.529394	0.346711	20
	cg03331715	TXNRD1	0.172736	0.0804043	1.19 (1.02, 1.39)	0.0316864	0.529394	0.0709658	20
	cg26155681	HTATIP2	0.0402771	0.0187727	1.04 (1.00, 1.08)	0.0319113	0.529394	0.132619	20
	cg19443920	ACLY	0.223568	0.104243	1.25 (1.02, 1.53)	0.0319792	0.529394	0.0599031	9
	cg09611599	HTATIP2	-0.0457074	0.0213165	0.96 (0.92, 1.00)	0.0320144	0.529394	0.0626874	20
	cg01048992	GTPBP3	-0.197072	0.0924059	0.82 (0.69, 0.98)	0.032951	0.541574	0.368456	8
	cg01662334	HIBADH	-0.210994	0.0991869	0.81 (0.67, 0.98)	0.0334004	0.541574	0.703607	10
	cg20725256	PGAM5	-0.0921524	0.0433801	0.91 (0.84, 0.99)	0.033645	0.541574	0.133991	20
	cg03856109	ACCS	0.0545897	0.0257031	1.06 (1.00, 1.11)	0.0336821	0.541574	0.228549	20
	cg27598129	COX7A2L	-0.0620652	0.0292549	0.94 (0.89, 1.00)	0.0338772	0.541574	0.0230652	20
	cg19870284	MRPS14	0.242909	0.114534	1.27 (1.02, 1.60)	0.0339347	0.541574	0.676196	9
	cg01420215	MRPL44	-0.142778	0.067505	0.87 (0.76, 0.99)	0.0344238	0.545843	0.317662	20
	cg04336659	HIBADH	-0.0486028	0.0230543	0.95 (0.91, 1.00)	0.0350147	0.545843	0.606866	20
	cg00020991	CBR4	-0.179544	0.0852264	0.84 (0.71, 0.99)	0.0351467	0.545843	0.645447	14
	cg18306516	PPIF	-0.206927	0.0983584	0.81 (0.67, 0.99)	0.0353953	0.545843	0.555497	13
	cg17512742	TIMM50	0.195489	0.093225	1.22 (1.01, 1.46)	0.0359974	0.552027	0.149961	19
	cg27485716	PGAM5	0.17527	0.0844681	1.19 (1.01, 1.41)	0.0379881	0.579318	0.0703563	20
	cg02353814	SLC25A48	-0.0803966	0.0388286	0.92 (0.86, 1.00)	0.0384008	0.582159	0.70318	20
	cg17034036	CAT	-0.219629	0.106181	0.80 (0.65, 0.99)	0.0385985	0.582159	0.34504	20
	cg11724147	HIBADH	-0.165422	0.0802543	0.85 (0.72, 0.99)	0.0392821	0.589232	0.230482	20
	cg01678833	TSPO	-0.149703	0.0729051	0.86 (0.75, 0.99)	0.0400337	0.596574	0.411385	14
	cg00700324	BAK1	-0.195042	0.0950672	0.82 (0.68, 0.99)	0.0402062	0.596574	0.0200261	11
	cg11752250	ARG2	-0.172261	0.0842084	0.84 (0.71, 0.99)	0.0407903	0.601986	0.576562	14
	cg20049273	TMEM65	-0.131472	0.064418	0.88 (0.77, 0.99)	0.0412588	0.605644	0.659544	20
	cg03306368	FBXL4	0.207796	0.102003	1.23 (1.01, 1.50)	0.0416339	0.606138	0.0345556	5
	cg26009035	CHCHD5	0.105043	0.0517131	1.11 (1.00, 1.23)	0.042228	0.606138	0.196957	20
	cg13514324	C8orf82	-0.128969	0.0635918	0.88 (0.78, 1.00)	0.042553	0.606138	0.3727	20
	cg12969734	SCO2	-0.0704961	0.034761	0.93 (0.87, 1.00)	0.042558	0.606138	0.0672751	20
	cg02144516	AURKAIP1	0.185129	0.0913469	1.20 (1.01, 1.44)	0.0426979	0.606138	0.229354	20
	cg27562431	ARF5	0.15494	0.076523	1.17 (1.00, 1.36)	0.0428924	0.606138	0.526923	20
	cg07073120	DCXR	-0.214338	0.106058	0.81 (0.66, 0.99)	0.0432859	0.606138	0.428798	10
	cg02268013	FXN	0.191106	0.0945654	1.21 (1.01, 1.46)	0.043291	0.606138	0.18857	18
	cg17914838	PDK4	0.0423424	0.0209684	1.04 (1.00, 1.09)	0.0434512	0.606138	0.172861	20
	cg11057378	PPIF	0.100904	0.0500433	1.11 (1.00, 1.22)	0.0437656	0.606138	0.804512	20
	cg00089314	SLC25A48	0.148817	0.0739349	1.16 (1.00, 1.34)	0.044134	0.606138	0.863688	20
	cg04903600	GPX4	-0.144699	0.072024	0.87 (0.75, 1.00)	0.0445326	0.606138	0.26089	19
	cg07920525	MRPL33	-0.142575	0.0709679	0.87 (0.75, 1.00)	0.0445361	0.606138	0.505662	20
	cg25309888	MRPL33	-0.129164	0.0644142	0.88 (0.77, 1.00)	0.0449408	0.606138	0.470573	20
	cg04749549	GTPBP3	-0.0670816	0.0334914	0.94 (0.88, 1.00)	0.0451825	0.606138	0.778738	20
	cg04060561	ECHDC1	0.0778011	0.0388927	1.08 (1.00, 1.17)	0.0454565	0.606138	0.551512	20
	cg02584939	PARS2	0.0751837	0.0376447	1.08 (1.00, 1.16)	0.0458045	0.606138	0.884296	20
	cg10380652	AK4	-0.0927926	0.0465099	0.91 (0.83, 1.00)	0.0460303	0.606138	0.247319	20
	cg23013958	AK4	-0.106666	0.0535649	0.90 (0.81, 1.00)	0.0464434	0.606138	0.57279	20
	cg03955932	ME3	-0.0582776	0.0292854	0.94 (0.89, 1.00)	0.0465928	0.606138	0.331984	20
	cg00928191	MRPL28	-0.0543221	0.0273083	0.95 (0.90, 1.00)	0.0466777	0.606138	0.0358952	20
	cg15698545	ME3	-0.0648813	0.0326404	0.94 (0.88, 1.00)	0.0468386	0.606138	0.420591	20
	cg10142878	AK4	-0.108494	0.054592	0.90 (0.81, 1.00)	0.0468825	0.606138	0.091918	20
	cg02493602	ME3	-0.0681661	0.0343107	0.93 (0.87, 1.00)	0.0469526	0.606138	0.327622	20
	cg03648155	PPIF	0.241317	0.121677	1.27 (1.00, 1.62)	0.0473381	0.606138	0.849899	9
	cg03646605	ME3	-0.0807433	0.0407408	0.92 (0.85, 1.00)	0.0474927	0.606138	0.504244	20
	cg18508148	PDHX	0.0994585	0.0502367	1.10 (1.00, 1.22)	0.0477263	0.606138	0.21311	20
	cg05149213	SLC25A28	0.0774651	0.0391889	1.08 (1.00, 1.17)	0.0480745	0.606138	0.0147758	20
	cg12030550	ME3	-0.0930251	0.0470622	0.91 (0.83, 1.00)	0.0480824	0.606138	0.336839	20
	cg14883291	ME3	-0.0938688	0.0474968	0.91 (0.83, 1.00)	0.0481187	0.606138	0.306696	20
	cg12001930	AKR1B10	0.205285	0.103881	1.23 (1.00, 1.51)	0.0481378	0.606138	0.839432	20
	cg20961037	DCAKD	0.169599	0.0860615	1.18 (1.00, 1.40)	0.0487617	0.611192	0.0568325	20
	cg05705813	ME3	-0.123952	0.0632065	0.88 (0.78, 1.00)	0.0498718	0.622265	0.355044	20
	* Only presented the association with P value after FDR adjustment < 0.05 and P for HEIDI test >0.01
	CI, confidence interval; FDR, false dicovery rate; HEIDI, heterogeneity in dependent instruments; SNP, single nucleotide polymorphsim; OR odds ratio

## Sheet: Table S8
	Table S8. Summary data-level Mendelian randomization analysis for association between mitochondrial gene expression and Inflammatory bowel disease in discovery stage*
	Gene	Beta	SE	OR (95% CI)	P value	P value after FDR adjustment	P value (HEIDI test)	Number of SNPs used in HEIDI test
	PARK7	-0.346619	0.0585979	0.71 (0.63, 0.79)	3.31453e-09	1.51142e-06	0.123741	20
	MTX1	0.270716	0.0597915	1.31 (1.17, 1.47)	5.96378e-06	0.00108779	0.55174	20
	MRPL20	0.358187	0.0834268	1.43 (1.21, 1.68)	1.75933e-05	0.00267418	0.31084	20
	MRPL23	-0.544729	0.128731	0.58 (0.45, 0.75)	2.32098e-05	0.00302391	0.314907	20
	CISD1	0.0949284	0.0234641	1.10 (1.05, 1.15)	5.21693e-05	0.00569614	0.215059	20
	FDPS	-0.912486	0.229919	0.40 (0.26, 0.63)	7.2258e-05	0.00658993	0.371959	20
	BCL2L11	0.652036	0.172087	1.92 (1.37, 2.69)	0.000151263	0.0125411	0.295555	20
	DAP3	-0.308537	0.0921381	0.73 (0.61, 0.88)	0.000812111	0.0617205	0.0524607	20
	HSPE1	0.477454	0.143675	1.61 (1.22, 2.14)	0.000890032	0.0624392	0.0826795	20
	BAD	-0.916373	0.283068	0.40 (0.23, 0.70)	0.0012067	0.0786081	0.066872	20
	MTFR1	0.113004	0.0351818	1.12 (1.05, 1.20)	0.00131808	0.0801391	0.565966	20
	ABHD11	-0.126929	0.0406686	0.88 (0.81, 0.95)	0.0018021	0.0884264	0.531018	20
	STOM	-0.2735	0.0878136	0.76 (0.64, 0.90)	0.00184222	0.0884264	0.730935	20
	GLDC	-0.212482	0.0709384	0.81 (0.70, 0.93)	0.0027417	0.110508	0.552896	20
	TOP3A	-0.263626	0.0887144	0.77 (0.65, 0.91)	0.00296233	0.110508	0.0597026	20
	ACADM	-0.151	0.0508348	0.86 (0.78, 0.95)	0.00297414	0.110508	0.726976	17
	UQCC1	-0.110956	0.0375528	0.89 (0.83, 0.96)	0.00313001	0.110508	0.922754	20
	PLGRKT	0.0799665	0.0270828	1.08 (1.03, 1.14)	0.00315044	0.110508	0.703245	20
	PUSL1	-0.344376	0.118922	0.71 (0.56, 0.89)	0.00378189	0.123181	0.129611	20
	GRPEL1	0.531057	0.190314	1.70 (1.17, 2.47)	0.00526388	0.158987	0.195433	20
	PRDX3	-0.217798	0.078291	0.80 (0.69, 0.94)	0.00540417	0.158987	0.476124	20
	MTARC2	-0.320194	0.115591	0.73 (0.58, 0.91)	0.00560458	0.159731	0.250629	20
	NDUFAF7	-0.281195	0.102213	0.75 (0.62, 0.92)	0.00594029	0.164168	0.879464	20
	TARS2	-0.527351	0.199326	0.59 (0.40, 0.87)	0.00815285	0.207179	0.185158	20
	ATP5MC2	0.38128	0.144172	1.46 (1.10, 1.94)	0.00817811	0.207179	0.915766	20
	SPIRE1	-0.146384	0.0556803	0.86 (0.77, 0.96)	0.00856334	0.211075	0.161038	20
	SETD9	-0.0697057	0.0268963	0.93 (0.88, 0.98)	0.00955178	0.229243	0.747912	20
	ALAS1	-0.468063	0.182616	0.63 (0.44, 0.90)	0.010374	0.242592	0.475749	20
	SFXN4	-0.0593127	0.023901	0.94 (0.90, 0.99)	0.0130794	0.298211	0.335021	20
	PDK1	-0.166183	0.06865	0.85 (0.74, 0.97)	0.0154893	0.319911	0.394838	20
	MFN1	-0.125099	0.051947	0.88 (0.80, 0.98)	0.016031	0.319911	0.28861	20
	MRPS11	-0.383392	0.159607	0.68 (0.50, 0.93)	0.0163014	0.319911	0.370288	20
	AARS2	0.521387	0.217098	1.68 (1.10, 2.58)	0.0163228	0.319911	0.419088	20
	FIS1	-0.0967583	0.040535	0.91 (0.84, 0.98)	0.016985	0.319911	0.514706	20
	DHODH	-0.395962	0.166598	0.67 (0.49, 0.93)	0.0174655	0.319911	0.0921744	20
	MARS2	-0.196291	0.0827117	0.82 (0.70, 0.97)	0.0176352	0.319911	0.66576	20
	NARS2	-0.105675	0.0446803	0.90 (0.82, 0.98)	0.0180231	0.319911	0.913885	18
	MTG2	-0.325726	0.137979	0.72 (0.55, 0.95)	0.0182405	0.319911	0.422629	20
	OXCT2	0.236281	0.104931	1.27 (1.03, 1.56)	0.0243362	0.40316	0.992614	15
	ADCK2	-0.0693989	0.030949	0.93 (0.88, 0.99)	0.0249379	0.40316	0.829094	20
	NIT1	0.471219	0.210792	1.60 (1.06, 2.42)	0.0253861	0.40316	0.406855	20
	ATAD3A	-0.301939	0.135247	0.74 (0.57, 0.96)	0.0255826	0.40316	0.154437	20
	BBC3	-0.766366	0.343482	0.46 (0.24, 0.91)	0.0256698	0.40316	0.983214	20
	LAP3	0.0491855	0.0221197	1.05 (1.01, 1.10)	0.026175	0.40316	0.605146	20
	LETM2	0.564394	0.256393	1.76 (1.06, 2.91)	0.027716	0.40316	0.512894	11
	AGK	-0.27099	0.123525	0.76 (0.60, 0.97)	0.0282495	0.40316	0.852813	20
	GATB	-0.108529	0.0494838	0.90 (0.81, 0.99)	0.0282919	0.40316	0.60174	20
	MRPS33	-0.170698	0.0783943	0.84 (0.72, 0.98)	0.0294487	0.413189	0.311724	20
	NT5DC2	0.0972894	0.0451993	1.10 (1.01, 1.20)	0.0313617	0.432934	0.248134	20
	RPUSD4	0.0857224	0.0399294	1.09 (1.01, 1.18)	0.0318054	0.432934	0.648579	20
	MRPL18	0.06857	0.0321576	1.07 (1.01, 1.14)	0.0329816	0.442341	0.23175	20
	PLSCR3	-0.105086	0.0494547	0.90 (0.82, 0.99)	0.033596	0.444051	0.557873	20
	DELE1	-0.169785	0.0805215	0.84 (0.72, 0.99)	0.0349822	0.455769	0.874668	19
	SLC25A26	-0.26826	0.127785	0.76 (0.60, 0.98)	0.0357891	0.459714	0.0518778	20
	ACAT1	0.0934769	0.0448515	1.10 (1.01, 1.20)	0.037147	0.461126	0.728666	20
	MTFMT	0.33662	0.161812	1.40 (1.02, 1.92)	0.0374962	0.461126	0.0501349	12
	NDUFV2	0.213458	0.102837	1.24 (1.01, 1.51)	0.0379216	0.461126	0.421906	20
	ATP5F1C	-0.186232	0.0902247	0.83 (0.70, 0.99)	0.0390093	0.468111	0.0788567	20
	GCDH	-0.0794644	0.0388829	0.92 (0.86, 1.00)	0.0409845	0.479203	0.403031	20
	AGMAT	0.550934	0.270939	1.73 (1.02, 2.95)	0.0420097	0.483319	0.759423	20
	TMEM177	0.237191	0.117226	1.27 (1.01, 1.60)	0.0430357	0.483319	0.482811	20
	AKAP10	0.0555312	0.0275336	1.06 (1.00, 1.12)	0.0437106	0.483319	0.917858	20
	MRPL27	-0.204993	0.101773	0.81 (0.67, 0.99)	0.0439862	0.483319	0.452371	20
	OXNAD1	-0.21846	0.108748	0.80 (0.65, 0.99)	0.0445525	0.483712	0.593167	20
	IMMP2L	-0.0593858	0.0298825	0.94 (0.89, 1.00)	0.0468877	0.503077	0.386053	20
	FASTKD2	0.442775	0.223813	1.56 (1.00, 2.41)	0.047892	0.507878	0.760868	20
	NDUFA7	-0.120352	0.0613965	0.89 (0.79, 1.00)	0.0499685	0.518053	0.536467	20
	* Only presented the association with P value after FDR adjustment < 0.05 and P for HEIDI test >0.01
	CI, confidence interval; FDR, false dicovery rate; HEIDI, heterogeneity in dependent instruments; SNP, single nucleotide polymorphsim; OR odds ratio

## Sheet: Table S9
	Table S9. Summary data-level Mendelian randomization analysis for association between mitochondrial gene expression and Inflammatory bowel disease in replicated stage*
	Gene	Beta	SE	OR (95% CI)	P value	P value after FDR adjustment	P value (HEIDI test)	Number of SNPs used in HEIDI test
	The UK Biobank study
	GPX1	-0.741153	0.216888	0.48 (0.31, 0.73)	0.000632634	0.19979	0.627236	20
	FASTKD1	-0.154706	0.0465528	0.86 (0.78, 0.94)	0.00088982	0.19979	0.526355	20
	TDRKH	-0.165776	0.0507861	0.85 (0.77, 0.94)	0.00109775	0.19979	0.0241345	20
	PMPCA	1.57982	0.496131	4.85 (1.84, 12.84)	0.00145113	0.220089	0.280652	20
	TUFM	0.0800474	0.0257455	1.08 (1.03, 1.14)	0.00187607	0.233671	0.177861	20
	MRPL42	0.183672	0.059958	1.20 (1.07, 1.35)	0.00218875	0.233671	0.56648	20
	ACSL6	-0.471538	0.157358	0.62 (0.46, 0.85)	0.00273007	0.233671	0.245868	20
	DAP3	-0.347479	0.116293	0.71 (0.56, 0.89)	0.00280844	0.233671	0.967329	20
	NDUFAF2	-0.487037	0.164567	0.61 (0.45, 0.85)	0.00308138	0.233671	0.933765	20
	SLC25A19	1.07716	0.372876	2.94 (1.41, 6.10)	0.00386738	0.252172	0.238775	20
	PDE12	0.52831	0.182946	1.70 (1.18, 2.43)	0.00387957	0.252172	0.4336	20
	MRPS6	0.219288	0.0767101	1.25 (1.07, 1.45)	0.00425435	0.258097	0.0249844	20
	STOM	0.424144	0.150575	1.53 (1.14, 2.05)	0.00485007	0.275848	0.662634	20
	MFN2	0.0680955	0.0244464	1.07 (1.02, 1.12)	0.00534449	0.280985	0.315802	20
	ACADVL	-0.187462	0.0676205	0.83 (0.73, 0.95)	0.00556668	0.280985	0.970703	20
	NUDT6	-0.309014	0.112159	0.73 (0.59, 0.91)	0.00586671	0.280985	0.488679	20
	CRLS1	-0.149103	0.0552742	0.86 (0.77, 0.96)	0.00698598	0.317862	0.196619	20
	FDPS	-0.72761	0.272864	0.48 (0.28, 0.82)	0.00766296	0.332062	0.32878	20
	MPC2	0.61722	0.235342	1.85 (1.17, 2.94)	0.00872478	0.348192	0.555705	20
	ACADSB	-0.809282	0.309791	0.45 (0.24, 0.82)	0.00899231	0.348192	0.411564	17
	CLPB	0.926557	0.355662	2.53 (1.26, 5.07)	0.00918307	0.348192	0.942095	20
	NDUFC1	-0.277793	0.1081	0.76 (0.61, 0.94)	0.0101764	0.354102	0.240765	20
	YBEY	-0.0898915	0.0352247	0.91 (0.85, 0.98)	0.0107123	0.354102	0.761061	20
	SETD9	0.0883433	0.0346984	1.09 (1.02, 1.17)	0.0108954	0.354102	0.626202	20
	NLRX1	-0.659113	0.260348	0.52 (0.31, 0.86)	0.0113524	0.356231	0.791268	20
	MRPL23	-0.356295	0.146125	0.70 (0.53, 0.93)	0.014757	0.447629	0.290351	20
	UQCR10	0.336773	0.140022	1.40 (1.06, 1.84)	0.0161663	0.465246	0.55531	20
	ABHD11	-0.120489	0.0501934	0.89 (0.80, 0.98)	0.0163731	0.465246	0.266828	20
	BCL2L11	0.526991	0.220545	1.69 (1.10, 2.61)	0.0168715	0.465246	0.410934	20
	ME2	-0.205117	0.0867176	0.81 (0.69, 0.97)	0.0180131	0.482115	0.700134	20
	SIRT4	-0.209861	0.0892926	0.81 (0.68, 0.97)	0.0187601	0.487762	0.804505	20
	FDX1	-0.172856	0.075035	0.84 (0.73, 0.97)	0.0212412	0.53693	0.368547	20
	NDUFA8	-0.309616	0.136645	0.73 (0.56, 0.96)	0.0234608	0.577008	0.712862	20
	NARS2	-0.132356	0.0591286	0.88 (0.78, 0.98)	0.0251924	0.597112	0.535883	19
	FARS2	-0.171758	0.0769398	0.84 (0.72, 0.98)	0.0255905	0.597112	0.240422	20
	ACSS3	-0.554741	0.249739	0.57 (0.35, 0.94)	0.0263318	0.599048	0.586372	20
	MRPS18A	0.981786	0.449303	2.67 (1.11, 6.44)	0.0288792	0.630396	0.527929	6
	ATP5PO	0.319294	0.147871	1.38 (1.03, 1.84)	0.0308294	0.630396	0.321777	20
	NDUFAF6	0.279321	0.129391	1.32 (1.03, 1.70)	0.0308701	0.630396	0.0107295	20
	DDX28	-0.743794	0.345603	0.48 (0.24, 0.94)	0.0313843	0.630396	0.829353	20
	SEPTIN4	0.294514	0.136923	1.34 (1.03, 1.76)	0.0314804	0.630396	0.426977	20
	DMPK	-0.162599	0.0761069	0.85 (0.73, 0.99)	0.0326428	0.630396	0.356779	20
	IMMT	0.085692	0.0401446	1.09 (1.01, 1.18)	0.032795	0.630396	0.678072	20
	MRPS31	-0.394475	0.185393	0.67 (0.47, 0.97)	0.0333554	0.630396	0.772307	20
	ATP5F1E	-0.332385	0.156731	0.72 (0.53, 0.98)	0.0339444	0.630396	0.287694	12
	SPATA20	0.0451168	0.0220151	1.05 (1.00, 1.09)	0.0404272	0.693696	0.566919	20
	RHOT2	0.458028	0.224063	1.58 (1.02, 2.45)	0.0409344	0.693696	0.0254218	20
	DLST	0.295984	0.145136	1.34 (1.01, 1.79)	0.0414136	0.693696	0.091892	10
	DMAC2L	0.189173	0.0930912	1.21 (1.01, 1.45)	0.0421413	0.693696	0.354645	20
	COQ10B	0.631269	0.310672	1.88 (1.02, 3.46)	0.0421593	0.693696	0.744043	20
	ADHFE1	0.074651	0.0369918	1.08 (1.00, 1.16)	0.0435869	0.693696	0.283751	20
	NUDT19	-0.615631	0.305819	0.54 (0.30, 0.98)	0.0441089	0.693696	0.987184	20
	IMMP2L	-0.0768065	0.0382428	0.93 (0.86, 1.00)	0.0446018	0.693696	0.717224	20
	DUT	0.189518	0.0946645	1.21 (1.00, 1.46)	0.0452851	0.693696	0.250659	20
	RMND1	0.158904	0.0794322	1.17 (1.00, 1.37)	0.045447	0.693696	0.113767	20
	PIF1	-0.464115	0.233831	0.63 (0.40, 0.99)	0.0471633	0.693696	0.185874	20
	ECHS1	0.19266	0.0979543	1.21 (1.00, 1.47)	0.0492018	0.693696	0.68304	20
	SDSL	-0.148828	0.0757155	0.86 (0.74, 1.00)	0.0493419	0.693696	0.45699	20
	The FinnGen study
	GPX1	-1.41382	0.19437	0.24 (0.17, 0.36)	3.49278e-13	3.18193e-10	0.055231	20
	MRPL20	0.381783	0.070297	1.46 (1.28, 1.68)	5.60377e-08	1.70168e-05	0.0100351	20
	COX15	-0.51258	0.107188	0.60 (0.49, 0.74)	1.73491e-06	0.000395126	0.14982	20
	ATAD3A	-0.677009	0.144845	0.51 (0.38, 0.67)	2.95366e-06	0.000538158	0.0177729	20
	SELENOO	0.363987	0.0873355	1.44 (1.21, 1.71)	3.07709e-05	0.00467205	0.0504223	20
	TOMM7	-0.16737	0.0409688	0.85 (0.78, 0.92)	4.40186e-05	0.00572871	0.134999	20
	TUFM	0.0750339	0.020707	1.08 (1.04, 1.12)	0.000290525	0.0240607	0.787736	20
	ATP5MC1	-0.212442	0.0598862	0.81 (0.72, 0.91)	0.000389008	0.0295322	0.881531	20
	SLC25A28	-0.480522	0.138352	0.62 (0.47, 0.81)	0.000514342	0.0358901	0.0403708	20
	TFAM	-0.106541	0.0309216	0.90 (0.85, 0.96)	0.000569932	0.0358901	0.197494	20
	DDX28	0.913124	0.266313	2.49 (1.48, 4.20)	0.000606332	0.0358901	0.996544	20
	BCL2L11	0.592786	0.17342	1.81 (1.29, 2.54)	0.000630342	0.0358901	0.385969	20
	PMPCB	0.32231	0.0962566	1.38 (1.14, 1.67)	0.000812657	0.0435488	0.38536	14
	UQCC2	0.2493	0.0749242	1.28 (1.11, 1.49)	0.000876707	0.0442184	0.157799	20
	MTHFD1L	-0.269469	0.081331	0.76 (0.65, 0.90)	0.000922229	0.0442184	0.0154975	16
	COX5A	0.528395	0.164445	1.70 (1.23, 2.34)	0.00131267	0.0597922	0.960568	20
	MRPL23	-0.381326	0.119751	0.68 (0.54, 0.86)	0.00145088	0.0629404	0.025181	20
	TARS2	-0.654346	0.210592	0.52 (0.34, 0.79)	0.00188888	0.0762145	0.583084	20
	MRPS31	-0.463908	0.149566	0.63 (0.47, 0.84)	0.00192418	0.0762145	0.269374	20
	ME3	0.114985	0.0383965	1.12 (1.04, 1.21)	0.00274728	0.104282	0.923441	20
	CBR4	0.154974	0.0524863	1.17 (1.05, 1.29)	0.00315062	0.108962	0.661061	20
	MTG2	-0.377938	0.128184	0.69 (0.53, 0.88)	0.00319431	0.108962	0.780025	20
	ARF5	-0.782785	0.2658	0.46 (0.27, 0.77)	0.00322938	0.108962	0.256028	20
	PNKD	-0.105149	0.03588	0.90 (0.84, 0.97)	0.00338325	0.109003	0.0874857	20
	CISD1	0.0692715	0.0237011	1.07 (1.02, 1.12)	0.00346992	0.109003	0.193045	20
	PUSL1	-0.294327	0.101681	0.75 (0.61, 0.91)	0.00379625	0.112046	0.701092	20
	MRPL36	0.0886347	0.0309068	1.09 (1.03, 1.16)	0.00413324	0.117668	0.141056	20
	MLYCD	-0.426032	0.156865	0.65 (0.48, 0.89)	0.00660914	0.18231	0.514645	20
	SLC25A27	0.386471	0.142805	1.47 (1.11, 1.95)	0.00680411	0.18231	0.0508768	20
	SPTLC2	-0.127155	0.0479651	0.88 (0.80, 0.97)	0.00802585	0.201782	0.132667	20
	ACSS1	-0.193569	0.0731339	0.82 (0.71, 0.95)	0.00812641	0.201782	0.0288172	20
	ATP23	0.0693347	0.0263807	1.07 (1.02, 1.13)	0.00858277	0.201782	0.702773	20
	DCXR	0.067336	0.025684	1.07 (1.02, 1.12)	0.0087489	0.201782	0.0327831	20
	UQCR10	0.249457	0.0951887	1.28 (1.06, 1.55)	0.00877595	0.201782	0.0322777	20
	NUDT2	-0.0630074	0.0240723	0.94 (0.90, 0.98)	0.0088598	0.201782	0.0898251	20
	COASY	-0.500992	0.192424	0.61 (0.42, 0.88)	0.00922534	0.204982	0.136469	20
	TIMM17A	-0.692648	0.269891	0.50 (0.29, 0.85)	0.0102759	0.22289	0.162044	20
	TXNRD1	0.213538	0.0839005	1.24 (1.05, 1.46)	0.0109237	0.231429	0.0229451	20
	MRPL48	0.103417	0.0410702	1.11 (1.02, 1.20)	0.0118005	0.244323	0.76391	20
	NDUFA13	0.367251	0.146353	1.44 (1.08, 1.92)	0.0120954	0.244865	0.719481	20
	PCBD2	0.680149	0.272632	1.97 (1.16, 3.37)	0.0126046	0.249625	0.334637	20
	TXN2	-0.40149	0.161754	0.67 (0.49, 0.92)	0.0130613	0.253167	0.0666107	20
	PDHB	0.152807	0.0618516	1.17 (1.03, 1.32)	0.0134912	0.256052	0.16751	20
	SURF1	0.0831865	0.0340533	1.09 (1.02, 1.16)	0.0145726	0.267246	0.268789	20
	ACSS3	0.420689	0.172449	1.52 (1.09, 2.14)	0.0147079	0.267246	0.68492	20
	CLPP	-0.222911	0.0918737	0.80 (0.67, 0.96)	0.0152544	0.267246	0.086758	20
	TSPO	-0.155382	0.0646461	0.86 (0.75, 0.97)	0.0162356	0.275515	0.375773	20
	ALDH2	-0.16885	0.0704431	0.84 (0.74, 0.97)	0.0165312	0.275515	0.496419	20
	NDUFV2	0.23033	0.0961832	1.26 (1.04, 1.52)	0.0166337	0.275515	0.159979	20
	MTFR1	0.0941799	0.0397687	1.10 (1.02, 1.19)	0.0178754	0.289071	0.3757	20
	FTH1	0.118328	0.0500576	1.13 (1.02, 1.24)	0.0180868	0.289071	0.925081	20
	ADHFE1	-0.0711439	0.030227	0.93 (0.88, 0.99)	0.0185898	0.291989	0.426845	20
	PREPL	-0.313873	0.134597	0.73 (0.56, 0.95)	0.0197033	0.299493	0.0425643	20
	UQCRC1	0.183891	0.079302	1.20 (1.03, 1.40)	0.0204023	0.299493	0.0120343	20
	COA6	-0.104597	0.0452455	0.90 (0.82, 0.98)	0.0207906	0.299493	0.0172143	20
	SLC25A35	0.31884	0.138111	1.38 (1.05, 1.80)	0.0209667	0.299493	0.364196	20
	MTRF1L	-0.0511377	0.0223203	0.95 (0.91, 0.99)	0.0219586	0.299493	0.0230865	20
	FAM162A	0.38411	0.167968	1.47 (1.06, 2.04)	0.0222072	0.299493	0.318289	20
	MRPS24	0.476804	0.208729	1.61 (1.07, 2.43)	0.0223527	0.299493	0.113004	20
	SMIM8	0.181334	0.0793836	1.20 (1.03, 1.40)	0.0223551	0.299493	0.296438	20
	ATAD3B	-0.210471	0.0928151	0.81 (0.68, 0.97)	0.0233511	0.305324	0.0172353	20
	BCL2A1	-0.232006	0.102643	0.79 (0.65, 0.97)	0.0238012	0.305324	0.0294023	16
	ME2	-0.158109	0.0702686	0.85 (0.74, 0.98)	0.0244451	0.305324	0.506335	20
	RHOT1	0.141152	0.0629166	1.15 (1.02, 1.30)	0.024866	0.305324	0.237239	20
	ATP5MPL	0.258296	0.115722	1.29 (1.03, 1.62)	0.0256125	0.305324	0.069671	19
	MIPEP	-0.32857	0.147329	0.72 (0.54, 0.96)	0.0257361	0.305324	0.470324	20
	HINT1	0.272196	0.122191	1.31 (1.03, 1.67)	0.0259049	0.305324	0.839898	20
	ACSL6	-0.26141	0.11758	0.77 (0.61, 0.97)	0.0261991	0.305324	0.112905	20
	LYPLAL1	-0.117515	0.0530646	0.89 (0.80, 0.99)	0.0267902	0.305324	0.0420765	20
	MFN1	-0.161047	0.0727416	0.85 (0.74, 0.98)	0.0268319	0.305324	0.284896	20
	NDUFA12	-0.0638401	0.0288551	0.94 (0.89, 0.99)	0.0269364	0.305324	0.476695	20
	CPT1C	-0.362193	0.164437	0.70 (0.50, 0.96)	0.0276213	0.306866	0.878449	20
	TWNK	-0.373529	0.170313	0.69 (0.49, 0.96)	0.0282937	0.310549	0.0627713	20
	VDAC2	0.398014	0.18192	1.49 (1.04, 2.13)	0.0286805	0.311047	0.545339	20
	RAB24	-0.267018	0.123078	0.77 (0.60, 0.97)	0.0300444	0.319576	0.143153	20
	AK4	0.282118	0.130575	1.33 (1.03, 1.71)	0.0307271	0.319576	0.0499012	20
	UQCC3	-0.380105	0.176025	0.68 (0.48, 0.97)	0.0308208	0.319576	0.181122	20
	MRPL43	-0.109055	0.051356	0.90 (0.81, 0.99)	0.0337108	0.341228	0.217514	20
	PNPT1	0.242522	0.114998	1.27 (1.02, 1.60)	0.0349511	0.345483	0.961745	20
	MRPL34	-0.0748373	0.0355014	0.93 (0.87, 0.99)	0.03503	0.345483	0.938047	20
	PMPCA	0.764306	0.363542	2.15 (1.05, 4.38)	0.0355196	0.345483	0.017198	20
	RARS2	-0.249708	0.118982	0.78 (0.62, 0.98)	0.0358439	0.345483	0.394593	20
	CARS2	-0.101699	0.0485061	0.90 (0.82, 0.99)	0.0360273	0.345483	0.790512	20
	AARS2	0.447187	0.214453	1.56 (1.03, 2.38)	0.0370472	0.351562	0.683882	20
	MRPS23	0.724976	0.349893	2.06 (1.04, 4.10)	0.0382661	0.357055	0.746965	14
	NDUFB8	0.550952	0.266592	1.73 (1.03, 2.93)	0.0387676	0.357055	0.226513	20
	COX7A2L	-0.102293	0.0496335	0.90 (0.82, 1.00)	0.0393059	0.357055	0.172507	20
	PPIF	-0.265089	0.128806	0.77 (0.60, 0.99)	0.0395861	0.357055	0.578998	20
	SLC25A30	0.378478	0.184009	1.46 (1.02, 2.09)	0.0397009	0.357055	0.106824	20
	TOMM20	0.289581	0.140985	1.34 (1.01, 1.76)	0.0399776	0.357055	0.987568	20
	MRPS9	0.0817227	0.0400289	1.09 (1.00, 1.17)	0.0411921	0.36433	0.990132	20
	MPV17L2	0.269919	0.133167	1.31 (1.01, 1.70)	0.0426695	0.373769	0.925017	20
	CPT1A	-0.196769	0.0975071	0.82 (0.68, 0.99)	0.043592	0.37506	0.363645	20
	BCL2	-0.761254	0.377348	0.47 (0.22, 0.98)	0.0436558	0.37506	0.791768	20
	MRPL10	0.153332	0.0762144	1.17 (1.00, 1.35)	0.044235	0.37506	0.054191	20
	MRPL19	-0.117039	0.0582372	0.89 (0.79, 1.00)	0.0444638	0.37506	0.0847942	20
	MRPS26	-0.298263	0.150196	0.74 (0.55, 1.00)	0.0470524	0.390517	0.0398899	20
	NDUFA5	0.33892	0.171128	1.40 (1.00, 1.96)	0.0476466	0.390517	0.418364	20
	MRPL40	0.324124	0.163753	1.38 (1.00, 1.91)	0.0477771	0.390517	0.0165774	20
	DARS2	-0.242033	0.122648	0.79 (0.62, 1.00)	0.0484505	0.390517	0.525413	20
	GFER	0.63267	0.32067	1.88 (1.00, 3.53)	0.0484997	0.390517	0.0235909	15
	CHCHD10	-0.280121	0.142212	0.76 (0.57, 1.00)	0.0488682	0.390517	0.160588	20
	VDAC1	-0.233627	0.119004	0.79 (0.63, 1.00)	0.0496256	0.393121	0.373535	20
	* Only presented the association with P value after FDR adjustment < 0.05 and P for HEIDI test >0.01
	CI, confidence interval; FDR, false dicovery rate; HEIDI, heterogeneity in dependent instruments; SNP, single nucleotide polymorphsim; OR odds ratio

[truncated: 10 more sheets: Table S10, Table S11, Table S12, Table S13, Table S14, Table S15, Table S16, Table S17, Table S18, Table S19]
